# Supplementary material for: The evolutionary diversification of LSF and Grainyhead transcription factors preceded the radiation of basal animal lineages
Source: BMC Evol Biol. 2010 Apr 18;10:101. doi: 10.1186/1471-2148-10-101 (PMC2873413; doi:10.1186/1471-2148-10-101)
Supplement: Additional file 1 — Output from the motif discovery program MEME. [file 1471-2148-10-101-S1.TXT]

********************************************************************************
MEME - Motif discovery tool
********************************************************************************
MEME version 4.0.0 (Release date: 9 PDT 20)

For further information on how to interpret these results or to get
a copy of the MEME software please access http://meme.nbcr.net.

This file may be used as input to the MAST algorithm for searching
sequence databases for matches to groups of motifs.  MAST is available
for interactive use and downloading at http://meme.nbcr.net.
********************************************************************************


********************************************************************************
REFERENCE
********************************************************************************
If you use this program in your research, please cite:

Timothy L. Bailey and Charles Elkan,
"Fitting a mixture model by expectation maximization to discover
motifs in biopolymers", Proceedings of the Second International
Conference on Intelligent Systems for Molecular Biology, pp. 28-36,
AAAI Press, Menlo Park, California, 1994.
********************************************************************************


********************************************************************************
TRAINING SET
********************************************************************************
DATAFILE= pasted_sequences
ALPHABET= ACDEFGHIKLMNPQRSTVWY
Sequence name            Weight Length  Sequence name            Weight Length  
-------------            ------ ------  -------------            ------ ------  
HosGRHL2                 1.0000    609  HosLBP1a                 1.0000    540  
CiiGRH                   1.0000    359  CiiLSF                   1.0000    491  
DrmGRHA                  1.0000   1063  Drmgemini                1.0000    932  
CapGRH                   1.0000    355  CapLSF                   1.0000    693  
LogGRH                   1.0000    881  LogLSF                   1.0000    552  
NevLSF                   1.0000    527  NevGRH1                  1.0000    197  
NvGRH2                   1.0000    157  PhbLSFL1                 1.0000    504  
AmqLSF                   1.0000    428  AmqGRH                   1.0000    663  
MobLSF                   1.0000    524  PhbLSFL2                 1.0000    818  
AsnLSFL1                 1.0000    679  AsnLSFL2                 1.0000    693  
BrfLSF                   1.0000    470  BrfGRH                   1.0000    601  
DapLSF                   1.0000    537  DapGRH                   1.0000    297  
MyfLSFL                  1.0000    876  MygLSFL                  1.0000    815  
TrvLSFL                  1.0000    768  TraGRH                   1.0000    312  
MnlGRH                   1.0000    517  
********************************************************************************

********************************************************************************
COMMAND LINE SUMMARY
********************************************************************************
This information can also be useful in the event you wish to report a
problem with the MEME software.

command: meme sequences -sf pasted_sequences -protein -mod tcm -nmotifs 20 -minw 2 -maxw 300 -time 7200 -maxsize 60000 -oc . -nostatus 

model:  mod=           tcm    nmotifs=        20    evt=           inf
object function=  E-value of product of p-values
width:  minw=            2    maxw=          300    minic=        0.00
width:  wg=             11    ws=              1    endgaps=       yes
nsites: minsites=        2    maxsites=       50    wnsites=       0.8
theta:  prob=            1    spmap=         pam    spfuzz=        120
global: substring=     yes    branching=      no    wbranch=        no
em:     prior=       megap    b=           84290    maxiter=        50
        distance=    1e-05
data:   n=           16858    N=              29

sample: seed=            0    seqfrac=         1
Dirichlet mixture priors file: prior30.plib
Letter frequencies in dataset:
A 0.066 C 0.013 D 0.059 E 0.060 F 0.036 G 0.055 H 0.031 I 0.054 K 0.056 
L 0.077 M 0.022 N 0.048 P 0.063 Q 0.056 R 0.047 S 0.097 T 0.063 V 0.056 
W 0.008 Y 0.032 
Background letter frequencies (from dataset with add-one prior applied):
A 0.066 C 0.013 D 0.059 E 0.060 F 0.036 G 0.055 H 0.031 I 0.054 K 0.056 
L 0.077 M 0.022 N 0.048 P 0.063 Q 0.056 R 0.047 S 0.096 T 0.063 V 0.056 
W 0.008 Y 0.032 
********************************************************************************


********************************************************************************
MOTIF  1	width =   29   sites =  26   llr = 1536   E-value = 2.5e-379
********************************************************************************
--------------------------------------------------------------------------------
	Motif 1 Description
--------------------------------------------------------------------------------
Simplified        A  1::5:::::::::::a:::::::12:2::
pos.-specific     C  ::13:a:::::2:::::::::::::::::
probability       D  ::::::::::::7:::3::::56::::1:
matrix            E  :3::::::::::::::7:::::422::4:
                  F  ::::2:::::a::::::::::::::::::
                  G  :::2::::::::::a::::::::::::::
                  H  :6:::::::::::2:::::2:::::2:::
                  I  2::::::5:1:::::::::2::::::2::
                  K  ::1:::3:a::3:8::::a:6:::24127
                  L  2::::::::3::1::::::2:::1:::::
                  M  ::::::::::::::::::::::::::2::
                  N  :::::::::::::::::::2:2:::::1:
                  P  1:::::::::::2::::::::::::::::
                  Q  ::::::6::::::::::::1:1::1::::
                  R  ::4:::1::::4:::::a::2::232::3
                  S  212:2:::::::::::::::2::1:1:::
                  T  :::::::::::::::::::1:2:::1:::
                  V  2:2::::5:7:::::::::::::2::2::
                  W  :::::::::::::::::::::::::::::
                  Y  ::::5::::::::::::::::::::::::

         bits    6.9                              
                 6.2      *                       
                 5.5      *                       
                 4.8      *    *                  
Relative         4.1      *  * *   ** **          
Entropy          3.4  *   *  * ** ******   *      
(85.2 bits)      2.8  * **************** * *     *
                 2.1  ********************** **  *
                 1.4 *****************************
                 0.7 *****************************
                 0.0 -----------------------------

Multilevel           IHRAYCQIKVFRDKGAERKHKDDRRKIEK
consensus            VE C  KV L K    D   R EVEHV R
sequence                        C                 
                                                  
                                                  
--------------------------------------------------------------------------------

--------------------------------------------------------------------------------
	Motif 1 sites sorted by position p-value
--------------------------------------------------------------------------------
Sequence name             Start   P-value                        Site           
-------------             ----- ---------            -----------------------------
HosGRHL2                    390  2.79e-30 YSYNNRSNKP IHRAYCQIKVFCDKGAERKIRDEERKQNR KKGKGQASQT
CapGRH                      130  2.07e-29 TFEDTSSATP IHRGYCQVKVFCDKGAERKTRDEERRKDK SKPDGMSLTA
NevGRH1                     168  6.48e-29 EDVDNPDAEP VHRAFCQIKVFRDKGAERKNKDESKSAER R         
DrmGRHA                     789  7.44e-29 TFEDPRDTAV FHRGYCQIKVFCDKGAERKTRDEERRAAK RKMTATGRKK
BrfLSF                      214  4.73e-28 VDSYSIEEEH LHSASCQIKVFKPKGADRKIKTDREKMEK KPDKDKYQPS
PhbLSFL1                    247  6.90e-28 MGTQVVGEQH IEKAYCRIKLFRDKGAERKNKDDAKHIER KNGEPHPLWL
LogLSF                      249  1.45e-27 FSHEEEEEKL LHSASCQVKVFKPKGADRKHKTDREKMDK RSESEKEKYQ
HosLBP1a                    225  1.63e-27 QNENGEYTDH LHSASCQIKVFKPKGADRKQKTDREKMEK RTAHEKEKYQ
MygLSFL                     431  2.07e-27 PSGNASKVQE SEVCYCKVKLFRDHGAERKLSNDVAHVKK TIDKLNQQIA
AsnLSFL2                    337  2.07e-27 DDTSSTSGKE SEVCYCKVKLFRDHGAERKLSNDVAHVKK TIEKLRQQIA
AsnLSFL1                    346  2.07e-27 DDTSSTSGKE SEVCYCKVKLFRDHGAERKLSNDVAHVKK TIEKLRQQIA
LogGRH                      668  2.34e-27 DTFEENHSVP IHRGYCQIKVFCDKGAERKTRDEERRKTA KSKAENYSHR
MyfLSFL                     496  2.96e-27 AIEESTTPTG PEVCYCKVKLFRDHGAERKLSNDVAHVKK TIDKLNQQIA
BrfGRH                      389  2.96e-27 YTDYFKGATP VHRAYVQIKVFCDKGAERKIRDEVRKISK KKQSEEIKSQ
CapLSF                      247  3.33e-27 YIGDIHPARI VHCSSCQVKVFKPKGADRKHKTDRERIEK RSETEKLFFR
TraGRH                      110  4.21e-27 EDLTSSDVEP VHRAFCKVKIFRDKGAERKNKDESKTARK RIQKMLKAHT
AmqGRH                      428  6.68e-27 NDRMTEHDEP SHRAYCRVKIFRDKGAERKNKDETKSVER RLQKFIRSYN
CiiGRH                      162  1.05e-26 YMDNRRGAAP AHRGMCQLKVFCDKGAERKIRDEERKAMR KRQRSGIKAG
PhbLSFL2                    539  1.18e-26 SDSQYGTYDY VESCFCKIKLFRDKGAERKIKDDAKQINR HLEKLFSEGN
TrvLSFL                     419  1.65e-26 DQLPSPPDAA PETCYCKVKLFRDHGAERKLSNDVAHVKK SIDKLKQQIA
MnlGRH                      126  2.85e-26 EDMESLNPEP ADRCYCQIKVFRDKGAESKNKDESRTAEK KLQKLLKNGT
DapLSF                      262  3.54e-26 HGDGDGTPKR LHVAGCQIKVFKLKGADRKHKQDREKIYK RPMVEQEKYQ
CiiLSF                      217  6.05e-26 LQNNNEYGRY IHSASCQIKVFKPKGADRKQKTDKDKMER RTAQEKLKYQ
Drmgemini                   595  8.31e-26 PSAGSNGKQA VHAAACQIKVFKLKGADRKHKQDREKIQK RPQSEQEKFQ
AmqLSF                      149  6.38e-25 PSIEDTGGTH ISKCFCLVKVFKDKGADRKHKHDLQKREK LQSDEAAKYW
NevLSF                      263  2.89e-22 SIDASFDELP MSCNFCQVKVFKSKGADRKHKMELQKLES KSHDEIGQLQ
--------------------------------------------------------------------------------

--------------------------------------------------------------------------------
	Motif 1 block diagrams
--------------------------------------------------------------------------------
SEQUENCE NAME            POSITION P-VALUE  MOTIF DIAGRAM
-------------            ----------------  -------------
HosGRHL2                          2.8e-30  389_[1]_191
CapGRH                            2.1e-29  129_[1]_197
NevGRH1                           6.5e-29  167_[1]_1
DrmGRHA                           7.4e-29  788_[1]_246
BrfLSF                            4.7e-28  213_[1]_228
PhbLSFL1                          6.9e-28  246_[1]_229
LogLSF                            1.4e-27  248_[1]_275
HosLBP1a                          1.6e-27  224_[1]_287
MygLSFL                           2.1e-27  430_[1]_356
AsnLSFL2                          2.1e-27  336_[1]_328
AsnLSFL1                          2.1e-27  345_[1]_305
LogGRH                            2.3e-27  667_[1]_185
MyfLSFL                             3e-27  495_[1]_352
BrfGRH                              3e-27  388_[1]_184
CapLSF                            3.3e-27  246_[1]_418
TraGRH                            4.2e-27  109_[1]_174
AmqGRH                            6.7e-27  427_[1]_207
CiiGRH                            1.1e-26  161_[1]_169
PhbLSFL2                          1.2e-26  538_[1]_251
TrvLSFL                           1.6e-26  418_[1]_321
MnlGRH                            2.9e-26  125_[1]_363
DapLSF                            3.5e-26  261_[1]_247
CiiLSF                            6.1e-26  216_[1]_246
Drmgemini                         8.3e-26  594_[1]_309
AmqLSF                            6.4e-25  148_[1]_251
NevLSF                            2.9e-22  262_[1]_236
--------------------------------------------------------------------------------

--------------------------------------------------------------------------------
	Motif 1 in BLOCKS format
--------------------------------------------------------------------------------
BL   MOTIF 1 width=29 seqs=26
HosGRHL2                 (  390) IHRAYCQIKVFCDKGAERKIRDEERKQNR  1 
CapGRH                   (  130) IHRGYCQVKVFCDKGAERKTRDEERRKDK  1 
NevGRH1                  (  168) VHRAFCQIKVFRDKGAERKNKDESKSAER  1 
DrmGRHA                  (  789) FHRGYCQIKVFCDKGAERKTRDEERRAAK  1 
BrfLSF                   (  214) LHSASCQIKVFKPKGADRKIKTDREKMEK  1 
PhbLSFL1                 (  247) IEKAYCRIKLFRDKGAERKNKDDAKHIER  1 
LogLSF                   (  249) LHSASCQVKVFKPKGADRKHKTDREKMDK  1 
HosLBP1a                 (  225) LHSASCQIKVFKPKGADRKQKTDREKMEK  1 
MygLSFL                  (  431) SEVCYCKVKLFRDHGAERKLSNDVAHVKK  1 
AsnLSFL2                 (  337) SEVCYCKVKLFRDHGAERKLSNDVAHVKK  1 
AsnLSFL1                 (  346) SEVCYCKVKLFRDHGAERKLSNDVAHVKK  1 
LogGRH                   (  668) IHRGYCQIKVFCDKGAERKTRDEERRKTA  1 
MyfLSFL                  (  496) PEVCYCKVKLFRDHGAERKLSNDVAHVKK  1 
BrfGRH                   (  389) VHRAYVQIKVFCDKGAERKIRDEVRKISK  1 
CapLSF                   (  247) VHCSSCQVKVFKPKGADRKHKTDRERIEK  1 
TraGRH                   (  110) VHRAFCKVKIFRDKGAERKNKDESKTARK  1 
AmqGRH                   (  428) SHRAYCRVKIFRDKGAERKNKDETKSVER  1 
CiiGRH                   (  162) AHRGMCQLKVFCDKGAERKIRDEERKAMR  1 
PhbLSFL2                 (  539) VESCFCKIKLFRDKGAERKIKDDAKQINR  1 
TrvLSFL                  (  419) PETCYCKVKLFRDHGAERKLSNDVAHVKK  1 
MnlGRH                   (  126) ADRCYCQIKVFRDKGAESKNKDESRTAEK  1 
DapLSF                   (  262) LHVAGCQIKVFKLKGADRKHKQDREKIYK  1 
CiiLSF                   (  217) IHSASCQIKVFKPKGADRKQKTDKDKMER  1 
Drmgemini                (  595) VHAAACQIKVFKLKGADRKHKQDREKIQK  1 
AmqLSF                   (  149) ISKCFCLVKVFKDKGADRKHKHDLQKREK  1 
NevLSF                   (  263) MSCNFCQVKVFKSKGADRKHKMELQKLES  1 
//

--------------------------------------------------------------------------------

--------------------------------------------------------------------------------
	Motif 1 position-specific scoring matrix
--------------------------------------------------------------------------------
log-odds matrix: alength= 20 w= 29 n= 16046 bayes= 9.0223 E= 2.5e-379 
    24   -172   -490   -401     17   -361   -350    198   -367     99     91   -370      7   -385   -345     49   -234    195   -223   -255 
  -357   -513    -21    217   -587   -339    416   -589   -318   -554   -503   -202   -490   -306   -407    -35   -390   -509   -547   -476 
   -52    239   -358   -265   -365   -339   -303   -308     61   -313   -259   -292   -437   -262    286     86    -59    162   -336   -353 
   277    450   -607   -614   -586    146   -607   -596   -632   -589   -511    -34   -525   -588   -573   -105   -360   -422   -544   -626 
   -86   -161   -316   -272    227   -115    -47   -233   -271   -202     18   -280   -355   -322   -252     16   -277   -210    -30    395 
  -366    622   -546   -492   -461   -513   -508   -415   -534   -459   -383   -502   -580   -555   -471   -512   -408   -339   -480   -534 
  -409   -461   -531   -358   -590   -461   -325   -494    229   -102   -389   -363   -552    331     96   -460   -405   -452   -418   -459 
  -436   -347   -744   -700   -438   -684   -787    317   -691    -76   -315   -679   -735   -756   -724   -702   -455    300   -613   -589 
  -450   -410   -581   -529   -602   -517   -501   -501    410   -551   -482   -463   -574   -525   -147   -579   -497   -546   -437   -557 
  -446   -357   -763   -713   -396   -693   -765     77   -705    176   -283   -695   -735   -738   -719   -715   -467    348   -556   -572 
  -594   -454   -679   -690    476   -609   -600   -518   -683   -427   -473   -664   -663   -717   -656   -648   -664   -532   -366   -309 
  -412    401   -537   -366   -594   -464   -333   -500    262   -447   -397   -369   -557   -267    309   -465   -410   -458   -424   -464 
  -326   -390    349   -276   -552   -318   -374   -588   -386    -15   -531   -193    145   -415   -445   -117   -384   -506   -517   -488 
  -551   -560   -615   -513   -632   -556    258   -643    382   -587   -548   -495   -657   -425   -266   -598   -552   -603   -517   -544 
  -457   -514   -537   -592   -653    416   -595   -694   -573   -690   -624   -504   -646   -657   -551   -558   -615   -632   -525   -629 
   390   -455   -735   -764   -703   -506   -712   -744   -759   -715   -683   -690   -678   -747   -696   -538   -570   -604   -617   -722 
  -340   -682    246    340   -683   -450   -457   -564   -311   -535   -476   -387   -492   -273   -434   -461   -437   -473   -623   -591 
  -359   -253   -479   -466   -470   -402   -261   -423   -150   -403   -385   -355   -423   -306    426   -257   -411   -474   -255   -428 
  -450   -410   -581   -529   -602   -517   -501   -501    410   -551   -482   -463   -574   -525   -147   -579   -497   -546   -437   -557 
  -221   -202   -377   -314   -231   -344    265    171   -266    123   -142    178   -431     30   -279   -326     77   -136   -246   -271 
  -408   -460   -525   -360   -591   -459   -328   -496    330   -443   -392   -361   -552   -262    228     87   -405   -454   -420   -460 
  -354   -435    287   -269   -522   -284     30   -566   -294   -534     66    199   -478     39   -354   -307    150   -510   -487   -435 
  -349   -670    317    283   -684   -451   -460   -574   -320   -544   -486   -382   -500   -284   -442   -464   -443   -483   -622   -593 
    25   -289   -218    153   -319   -271   -211   -298     -1    -13   -215   -182   -344   -171    204     17    -49    173   -285   -279 
   138   -443    -37    196   -486   -375   -314   -446    171   -410   -346   -290   -438     45    235   -352   -325   -383   -416   -414 
  -387   -450   -485   -336   -564   -444    275   -482    287   -432   -378   -345   -533    -36    176    -40     21   -439   -411   -445 
   138   -174   -475   -386   -204   -359   -344    198     29    -41    262   -362   -439    -66    -38   -342   -234    194   -224   -256 
   -41   -300     31    242   -329   -260   -199   -327    164   -295     61     61   -332    -23     -4    -93    -48   -270   -287      9 
   -88   -436   -524   -364   -582   -455   -333   -483    352   -444   -390   -362   -544   -271    238   -143   -403   -452   -412   -461 
--------------------------------------------------------------------------------

--------------------------------------------------------------------------------
	Motif 1 position-specific probability matrix
--------------------------------------------------------------------------------
letter-probability matrix: alength= 20 w= 29 nsites= 26 E= 2.5e-379 
 0.076923  0.000000  0.000000  0.000000  0.038462  0.000000  0.000000  0.230769  0.000000  0.153846  0.038462  0.000000  0.076923  0.000000  0.000000  0.153846  0.000000  0.230769  0.000000  0.000000 
 0.000000  0.000000  0.038462  0.269231  0.000000  0.000000  0.615385  0.000000  0.000000  0.000000  0.000000  0.000000  0.000000  0.000000  0.000000  0.076923  0.000000  0.000000  0.000000  0.000000 
 0.038462  0.076923  0.000000  0.000000  0.000000  0.000000  0.000000  0.000000  0.076923  0.000000  0.000000  0.000000  0.000000  0.000000  0.384615  0.192308  0.038462  0.192308  0.000000  0.000000 
 0.461538  0.307692  0.000000  0.000000  0.000000  0.153846  0.000000  0.000000  0.000000  0.000000  0.000000  0.038462  0.000000  0.000000  0.000000  0.038462  0.000000  0.000000  0.000000  0.000000 
 0.038462  0.000000  0.000000  0.000000  0.192308  0.038462  0.000000  0.000000  0.000000  0.000000  0.038462  0.000000  0.000000  0.000000  0.000000  0.192308  0.000000  0.000000  0.000000  0.500000 
 0.000000  0.961538  0.000000  0.000000  0.000000  0.000000  0.000000  0.000000  0.000000  0.000000  0.000000  0.000000  0.000000  0.000000  0.000000  0.000000  0.000000  0.038462  0.000000  0.000000 
 0.000000  0.000000  0.000000  0.000000  0.000000  0.000000  0.000000  0.000000  0.269231  0.038462  0.000000  0.000000  0.000000  0.615385  0.076923  0.000000  0.000000  0.000000  0.000000  0.000000 
 0.000000  0.000000  0.000000  0.000000  0.000000  0.000000  0.000000  0.500000  0.000000  0.038462  0.000000  0.000000  0.000000  0.000000  0.000000  0.000000  0.000000  0.461538  0.000000  0.000000 
 0.000000  0.000000  0.000000  0.000000  0.000000  0.000000  0.000000  0.000000  1.000000  0.000000  0.000000  0.000000  0.000000  0.000000  0.000000  0.000000  0.000000  0.000000  0.000000  0.000000 
 0.000000  0.000000  0.000000  0.000000  0.000000  0.000000  0.000000  0.076923  0.000000  0.269231  0.000000  0.000000  0.000000  0.000000  0.000000  0.000000  0.000000  0.653846  0.000000  0.000000 
 0.000000  0.000000  0.000000  0.000000  1.000000  0.000000  0.000000  0.000000  0.000000  0.000000  0.000000  0.000000  0.000000  0.000000  0.000000  0.000000  0.000000  0.000000  0.000000  0.000000 
 0.000000  0.230769  0.000000  0.000000  0.000000  0.000000  0.000000  0.000000  0.346154  0.000000  0.000000  0.000000  0.000000  0.000000  0.423077  0.000000  0.000000  0.000000  0.000000  0.000000 
 0.000000  0.000000  0.692308  0.000000  0.000000  0.000000  0.000000  0.000000  0.000000  0.076923  0.000000  0.000000  0.192308  0.000000  0.000000  0.038462  0.000000  0.000000  0.000000  0.000000 
 0.000000  0.000000  0.000000  0.000000  0.000000  0.000000  0.192308  0.000000  0.807692  0.000000  0.000000  0.000000  0.000000  0.000000  0.000000  0.000000  0.000000  0.000000  0.000000  0.000000 
 0.000000  0.000000  0.000000  0.000000  0.000000  1.000000  0.000000  0.000000  0.000000  0.000000  0.000000  0.000000  0.000000  0.000000  0.000000  0.000000  0.000000  0.000000  0.000000  0.000000 
 1.000000  0.000000  0.000000  0.000000  0.000000  0.000000  0.000000  0.000000  0.000000  0.000000  0.000000  0.000000  0.000000  0.000000  0.000000  0.000000  0.000000  0.000000  0.000000  0.000000 
 0.000000  0.000000  0.346154  0.653846  0.000000  0.000000  0.000000  0.000000  0.000000  0.000000  0.000000  0.000000  0.000000  0.000000  0.000000  0.000000  0.000000  0.000000  0.000000  0.000000 
 0.000000  0.000000  0.000000  0.000000  0.000000  0.000000  0.000000  0.000000  0.000000  0.000000  0.000000  0.000000  0.000000  0.000000  0.961538  0.038462  0.000000  0.000000  0.000000  0.000000 
 0.000000  0.000000  0.000000  0.000000  0.000000  0.000000  0.000000  0.000000  1.000000  0.000000  0.000000  0.000000  0.000000  0.000000  0.000000  0.000000  0.000000  0.000000  0.000000  0.000000 
 0.000000  0.000000  0.000000  0.000000  0.000000  0.000000  0.230769  0.192308  0.000000  0.192308  0.000000  0.192308  0.000000  0.076923  0.000000  0.000000  0.115385  0.000000  0.000000  0.000000 
 0.000000  0.000000  0.000000  0.000000  0.000000  0.000000  0.000000  0.000000  0.576923  0.000000  0.000000  0.000000  0.000000  0.000000  0.230769  0.192308  0.000000  0.000000  0.000000  0.000000 
 0.000000  0.000000  0.461538  0.000000  0.000000  0.000000  0.038462  0.000000  0.000000  0.000000  0.038462  0.192308  0.000000  0.076923  0.000000  0.000000  0.192308  0.000000  0.000000  0.000000 
 0.000000  0.000000  0.576923  0.423077  0.000000  0.000000  0.000000  0.000000  0.000000  0.000000  0.000000  0.000000  0.000000  0.000000  0.000000  0.000000  0.000000  0.000000  0.000000  0.000000 
 0.076923  0.000000  0.000000  0.192308  0.000000  0.000000  0.000000  0.000000  0.038462  0.076923  0.000000  0.000000  0.000000  0.000000  0.230769  0.115385  0.038462  0.230769  0.000000  0.000000 
 0.192308  0.000000  0.038462  0.230769  0.000000  0.000000  0.000000  0.000000  0.192308  0.000000  0.000000  0.000000  0.000000  0.076923  0.269231  0.000000  0.000000  0.000000  0.000000  0.000000 
 0.000000  0.000000  0.000000  0.000000  0.000000  0.000000  0.230769  0.000000  0.423077  0.000000  0.000000  0.000000  0.000000  0.038462  0.153846  0.076923  0.076923  0.000000  0.000000  0.000000 
 0.192308  0.000000  0.000000  0.000000  0.000000  0.000000  0.000000  0.230769  0.076923  0.038462  0.153846  0.000000  0.000000  0.038462  0.038462  0.000000  0.000000  0.230769  0.000000  0.000000 
 0.038462  0.000000  0.076923  0.384615  0.000000  0.000000  0.000000  0.000000  0.192308  0.000000  0.038462  0.076923  0.000000  0.038462  0.038462  0.038462  0.038462  0.000000  0.000000  0.038462 
 0.038462  0.000000  0.000000  0.000000  0.000000  0.000000  0.000000  0.000000  0.653846  0.000000  0.000000  0.000000  0.000000  0.000000  0.269231  0.038462  0.000000  0.000000  0.000000  0.000000 
--------------------------------------------------------------------------------

--------------------------------------------------------------------------------
	Motif 1 regular expression
--------------------------------------------------------------------------------
[IV][HE]R[AC]YC[QK][IV]K[VL]F[RKC]DKGA[ED]RKH[KR]D[DE][RV][RE][KH][IV]E[KR]
--------------------------------------------------------------------------------


Time 360.93 secs.

********************************************************************************


********************************************************************************
MOTIF  2	width =   24   sites =  26   llr = 1105   E-value = 3.5e-223
********************************************************************************
--------------------------------------------------------------------------------
	Motif 2 Description
--------------------------------------------------------------------------------
Simplified        A  11:21:5::1:2:::::::::2::
pos.-specific     C  ::::::2:::::::8:::::::::
probability       D  :4::1:::::::::::::6:::::
matrix            E  :::214::::::::::::4:::::
                  F  :::::::::2::2:2::::a::::
                  G  ::2::2:2::::::::::::::::
                  H  :::1:::::::::2:::::::2::
                  I  ::::::::6:5:3::3::::::1:
                  K  ::::3::3:::1::::::::::2a
                  L  ::1:1:::1:1::::7::::::::
                  M  ::::::::::::::::::::::::
                  N  22:2:1:::2:::8:::::::1::
                  P  :23::::1:1:::::::::::2::
                  Q  :::::1:::::1:1::::::::4:
                  R  :::::::::::5:::::::::11:
                  S  1:1122:2:1::::::a1::722:
                  T  :1:1::1::::::::::9::3:::
                  V  ::11::21313:4:::::::::::
                  W  6:::::::::::::::::::::::
                  Y  :::::::::2::::::::::::::

         bits    6.9                         
                 6.2                         
                 5.5                         
                 4.8               *    *    
Relative         4.1 *             *    *   *
Entropy          3.4 *            ** ****   *
(61.3 bits)      2.8 *       * *  ********  *
                 2.1 **    * * ***********  *
                 1.4 *** ********************
                 0.7 ************************
                 0.0 ------------------------

Multilevel           WDPxKEAKIYIRVNCLSTDFSxQK
consensus             PG     V V I  I  E T   
sequence                         F           
                                             
                                             
--------------------------------------------------------------------------------

--------------------------------------------------------------------------------
	Motif 2 sites sorted by position p-value
--------------------------------------------------------------------------------
Sequence name             Start   P-value                      Site        
-------------             ----- ---------            ------------------------
CapLSF                      198  1.32e-24 PNSLNSIDFS WDPSKSAGIYIRVNCISTEFTAKK HGGEKGVPFR
HosGRHL2                    343  1.08e-23 EIAYNAVSFT WDVNEEAKIFITVNCLSTDFSSQK GVKGLPLMIQ
DapLSF                      211  5.40e-23 NSNLNVVEFA WDPTKEVGVYIKVNCISTEFTPKK HGGEKGVPFR
NevGRH1                     120  7.35e-23 DQAYNAAGFT WSPHLNAKIVIRINCLSTDFSPQK GVKGIPLHLQ
LogLSF                      200  1.81e-22 PIKLNEAEFI WDPTKSTGIYIRVHCISTEFTAKK HGGEKGVPFR
Drmgemini                   507  1.81e-22 SGSLNTVEIF WDPLKEVGVYIKVNCISTEFTPKK HGGEKGVPFR
TraGRH                       62  4.97e-22 EIAYNAVAFY WNPADNAKIAARINCLSTDFSPQK GVKGIPLHLQ
PhbLSFL1                    203  6.58e-22 YSSFDRIAFE WNTKKGAVINIRFNCLSTDFSRIK GVKGIPLRLQ
CiiGRH                      115  2.93e-21 EFAHNAISFN WDVNDVAKIFVSCNCLSTDFSAQK GIKGLPLLLQ
CiiLSF                      166  8.24e-21 PEQLNLVEFI WDVEKEASVFIQVHCISTEFTVRK HGGEKGVPFR
CapGRH                       84  1.98e-20 TAHNAVAIRW NPLDKPAKINIAINCLSTDFSNQK GVKGLPLHLQ
AmqGRH                      376  3.22e-20 DLGYNAASFI WDPRLGARVVLRINCLSTEFSGQK GVKGLPLHVV
MnlGRH                       78  4.62e-20 EIGCNAVSFT WNSNIGAEIVLRINCLSTEFSSQK GVKGTPLYIQ
DrmGRHA                     743  1.19e-19 VSHNAIAVYW NPLESSAKINIAVQCLSTDFSSQK GVKGLPLHVQ
DapGRH                      227  4.14e-19 VAHNAICIYW NPLESSAKINVAVQCLSTDFSSQK GVKGLPLHLQ
PhbLSFL2                    471  4.14e-19 VSDFDRVSFE WDGSQGATLYVRLNCLSTDFSRIK GVKGIPMRAH
HosLBP1a                    174  5.17e-19 PSQLNAVEFL WDPAKRTSAFIQVHCISTEFTPRK HGGEKGVPFR
MygLSFL                     379  5.77e-19 FDGFCVTWTP APGAAECPISVRFNFLSTDFSHSK GVKGIPVRLC
MyfLSFL                     448  1.24e-18 FDGFCVTWSP AAGASECPISVRFNFLSTDFSHSK GVKGIPVRLC
AsnLSFL2                    285  1.38e-18 GFCVTWTLNP STGVSECSIPVRFNFLSTDFSHSK GVKGIPVRLC
AsnLSFL1                    294  1.38e-18 GFCVTWTLNP STGVSECSIPVRFNFLSTDFSHSK GVKGIPVRLC
LogGRH                      623  4.39e-18 RAFNAVVIKW NPREGQVKVNIAANCLSTDFSNQK GVKGISLHVQ
TrvLSFL                     367  5.40e-18 DGFSVIWTPG LNGAAEVNIPVRFNFLSTDFSHSK GVKGIPVRLC
BrfLSF                      168  6.63e-18 PTAVNKVEFQ WDPNKDTSVAIQVHCISTEFTAHR HGGEKGIPFR
NevLSF                      213  1.13e-14 NLTNAYEFDW NPEEDQIKLYIIINCVSSEFTKGK SGGESGVPLQ
AmqLSF                       97  2.01e-14 DDFINFASFV WASHEESVVSFKINALSSEFTAKK HGGEKGVPFR
--------------------------------------------------------------------------------

--------------------------------------------------------------------------------
	Motif 2 block diagrams
--------------------------------------------------------------------------------
SEQUENCE NAME            POSITION P-VALUE  MOTIF DIAGRAM
-------------            ----------------  -------------
CapLSF                            1.3e-24  197_[2]_472
HosGRHL2                          1.1e-23  342_[2]_243
DapLSF                            5.4e-23  210_[2]_303
NevGRH1                           7.4e-23  119_[2]_54
LogLSF                            1.8e-22  199_[2]_329
Drmgemini                         1.8e-22  506_[2]_402
TraGRH                              5e-22  61_[2]_227
PhbLSFL1                          6.6e-22  202_[2]_278
CiiGRH                            2.9e-21  114_[2]_221
CiiLSF                            8.2e-21  165_[2]_302
CapGRH                              2e-20  83_[2]_248
AmqGRH                            3.2e-20  375_[2]_264
MnlGRH                            4.6e-20  77_[2]_416
DrmGRHA                           1.2e-19  742_[2]_297
DapGRH                            4.1e-19  226_[2]_47
PhbLSFL2                          4.1e-19  470_[2]_324
HosLBP1a                          5.2e-19  173_[2]_343
MygLSFL                           5.8e-19  378_[2]_413
MyfLSFL                           1.2e-18  447_[2]_405
AsnLSFL2                          1.4e-18  284_[2]_385
AsnLSFL1                          1.4e-18  293_[2]_362
LogGRH                            4.4e-18  622_[2]_235
TrvLSFL                           5.4e-18  366_[2]_378
BrfLSF                            6.6e-18  167_[2]_279
NevLSF                            1.1e-14  212_[2]_291
AmqLSF                              2e-14  96_[2]_308
--------------------------------------------------------------------------------

--------------------------------------------------------------------------------
	Motif 2 in BLOCKS format
--------------------------------------------------------------------------------
BL   MOTIF 2 width=24 seqs=26
CapLSF                   (  198) WDPSKSAGIYIRVNCISTEFTAKK  1 
HosGRHL2                 (  343) WDVNEEAKIFITVNCLSTDFSSQK  1 
DapLSF                   (  211) WDPTKEVGVYIKVNCISTEFTPKK  1 
NevGRH1                  (  120) WSPHLNAKIVIRINCLSTDFSPQK  1 
LogLSF                   (  200) WDPTKSTGIYIRVHCISTEFTAKK  1 
Drmgemini                (  507) WDPLKEVGVYIKVNCISTEFTPKK  1 
TraGRH                   (   62) WNPADNAKIAARINCLSTDFSPQK  1 
PhbLSFL1                 (  203) WNTKKGAVINIRFNCLSTDFSRIK  1 
CiiGRH                   (  115) WDVNDVAKIFVSCNCLSTDFSAQK  1 
CiiLSF                   (  166) WDVEKEASVFIQVHCISTEFTVRK  1 
CapGRH                   (   84) NPLDKPAKINIAINCLSTDFSNQK  1 
AmqGRH                   (  376) WDPRLGARVVLRINCLSTEFSGQK  1 
MnlGRH                   (   78) WNSNIGAEIVLRINCLSTEFSSQK  1 
DrmGRHA                  (  743) NPLESSAKINIAVQCLSTDFSSQK  1 
DapGRH                   (  227) NPLESSAKINVAVQCLSTDFSSQK  1 
PhbLSFL2                 (  471) WDGSQGATLYVRLNCLSTDFSRIK  1 
HosLBP1a                 (  174) WDPAKRTSAFIQVHCISTEFTPRK  1 
MygLSFL                  (  379) APGAAECPISVRFNFLSTDFSHSK  1 
MyfLSFL                  (  448) AAGASECPISVRFNFLSTDFSHSK  1 
AsnLSFL2                 (  285) STGVSECSIPVRFNFLSTDFSHSK  1 
AsnLSFL1                 (  294) STGVSECSIPVRFNFLSTDFSHSK  1 
LogGRH                   (  623) NPREGQVKVNIAANCLSTDFSNQK  1 
TrvLSFL                  (  367) LNGAAEVNIPVRFNFLSTDFSHSK  1 
BrfLSF                   (  168) WDPNKDTSVAIQVHCISTEFTAHR  1 
NevLSF                   (  213) NPEEDQIKLYIIINCVSSEFTKGK  1 
AmqLSF                   (   97) WASHEESVVSFKINALSSEFTAKK  1 
//

--------------------------------------------------------------------------------

--------------------------------------------------------------------------------
	Motif 2 position-specific scoring matrix
--------------------------------------------------------------------------------
log-odds matrix: alength= 20 w= 24 n= 16191 bayes= 10.4458 E= 3.5e-223 
    36   -280   -431   -486   -449   -324   -478   -485   -476   -101   -436    192   -518   -502   -480    -25   -356   -392    609   -436 
    18   -433    276   -307   -561   -286   -324   -630   -342   -598   -560    172    175   -383   -410   -108     25   -561   -529   -465 
  -197   -261   -311    -59   -305    167   -292   -253   -217     34   -218   -274    253   -265    -37    -47    -68     78   -303   -320 
   133   -300    -43    153   -329   -260    110   -326      2    -97   -224    146   -332   -158     -3    -27     24     25   -286   -276 
    26   -301     80     51   -331    -52   -200    -63    238    -17   -225   -169   -333    -23   -149     80   -199   -271   -288   -278 
  -182   -318    -39    245   -348    122   -214   -344   -119   -312   -242     63    -82     45     -8     53   -214    -59   -305   -294 
   305    306   -467   -407   -332   -233   -432    -68   -403   -296   -242   -404   -494   -440   -385   -103     46    109   -319   -390 
  -171   -303   -205    -13   -333    120   -202   -330    239   -298   -228    -12      5   -161     -3     80    -48     25   -290   -280 
  -149   -282   -469   -449   -283   -467   -491    357   -407      2   -106   -418   -531   -474   -433   -445   -322    184   -341   -349 
    14   -194   -376   -317    197   -338   -198   -184   -301   -200   -160    165     52   -340   -301      2   -258     90   -154    291 
  -160   -273   -453   -432    -84   -449   -470    352   -389      3    -89   -400   -514   -455   -414   -427   -308    187   -320   -331 
   108   -394   -357   -250   -462   -375   -280    -60    122   -383   -322   -280   -454     97    325   -122    -65   -374   -368   -383 
   -69    149   -618   -539    254   -503   -507    229   -510    -64   -220   -510   -577   -535   -497   -494   -349    272   -374   -398 
  -387   -348   -227   -362   -429   -317    165   -419   -326   -475   -413    402   -472    -18   -365   -281   -325   -441   -349   -391 
   -46    583   -671   -660    235   -371   -562   -512   -664   -508   -482   -553   -564   -617   -596   -376   -405   -422   -420   -368 
  -479   -388   -769   -692   -296   -688   -665    226   -675    312   -187   -692   -695   -637   -636   -709   -497    -17   -429   -501 
  -564   -564   -751   -819   -750   -594   -735   -850   -798   -785   -794   -731   -726   -805   -735    336   -643   -747   -641   -748 
  -287   -255   -461   -479   -442   -426   -449   -352   -398   -445   -303   -293   -497   -421   -393    -17    376   -301   -395   -484 
  -349   -670    317    283   -684   -451   -460   -574   -320   -544   -486   -382   -500   -284   -442   -464   -443   -483   -622   -593 
  -594   -454   -679   -690    476   -609   -600   -518   -683   -427   -473   -664   -663   -717   -656   -648   -664   -532   -366   -309 
  -217   -220   -450   -481   -436   -343   -456   -459   -407   -461   -377   -293   -452   -469   -388    276    217   -416   -399   -440 
   133   -303   -205   -125   -333    -52    232   -330      1   -298   -227     62    129   -161     67     52   -201    -58   -290   -280 
  -293   -394   -349   -245   -460    -57     27     35    181   -382   -320   -275   -450    259     89     85   -311   -373   -367   -380 
  -352   -318   -496   -433   -521   -442   -411   -400    403   -459   -382   -365   -490   -431    -19   -485   -401   -449   -349   -471 
--------------------------------------------------------------------------------

--------------------------------------------------------------------------------
	Motif 2 position-specific probability matrix
--------------------------------------------------------------------------------
letter-probability matrix: alength= 20 w= 24 nsites= 26 E= 3.5e-223 
 0.076923  0.000000  0.000000  0.000000  0.000000  0.000000  0.000000  0.000000  0.000000  0.038462  0.000000  0.192308  0.000000  0.000000  0.000000  0.076923  0.000000  0.000000  0.615385  0.000000 
 0.076923  0.000000  0.423077  0.000000  0.000000  0.000000  0.000000  0.000000  0.000000  0.000000  0.000000  0.153846  0.230769  0.000000  0.000000  0.038462  0.076923  0.000000  0.000000  0.000000 
 0.000000  0.000000  0.000000  0.038462  0.000000  0.230769  0.000000  0.000000  0.000000  0.115385  0.000000  0.000000  0.346154  0.000000  0.038462  0.076923  0.038462  0.115385  0.000000  0.000000 
 0.192308  0.000000  0.038462  0.192308  0.000000  0.000000  0.076923  0.000000  0.038462  0.038462  0.000000  0.153846  0.000000  0.000000  0.038462  0.076923  0.076923  0.076923  0.000000  0.000000 
 0.076923  0.000000  0.115385  0.076923  0.000000  0.038462  0.000000  0.038462  0.346154  0.076923  0.000000  0.000000  0.000000  0.038462  0.000000  0.192308  0.000000  0.000000  0.000000  0.000000 
 0.000000  0.000000  0.038462  0.384615  0.000000  0.153846  0.000000  0.000000  0.000000  0.000000  0.000000  0.076923  0.038462  0.076923  0.038462  0.153846  0.000000  0.038462  0.000000  0.000000 
 0.500000  0.153846  0.000000  0.000000  0.000000  0.000000  0.000000  0.038462  0.000000  0.000000  0.000000  0.000000  0.000000  0.000000  0.000000  0.038462  0.115385  0.153846  0.000000  0.000000 
 0.000000  0.000000  0.000000  0.038462  0.000000  0.153846  0.000000  0.000000  0.346154  0.000000  0.000000  0.038462  0.076923  0.000000  0.038462  0.192308  0.038462  0.076923  0.000000  0.000000 
 0.038462  0.000000  0.000000  0.000000  0.000000  0.000000  0.000000  0.615385  0.000000  0.076923  0.000000  0.000000  0.000000  0.000000  0.000000  0.000000  0.000000  0.269231  0.000000  0.000000 
 0.076923  0.000000  0.000000  0.000000  0.153846  0.000000  0.000000  0.000000  0.000000  0.000000  0.000000  0.192308  0.115385  0.000000  0.000000  0.115385  0.000000  0.115385  0.000000  0.230769 
 0.038462  0.000000  0.000000  0.000000  0.038462  0.000000  0.000000  0.538462  0.000000  0.076923  0.000000  0.000000  0.000000  0.000000  0.000000  0.000000  0.000000  0.307692  0.000000  0.000000 
 0.153846  0.000000  0.000000  0.000000  0.000000  0.000000  0.000000  0.038462  0.115385  0.000000  0.000000  0.000000  0.000000  0.115385  0.500000  0.038462  0.038462  0.000000  0.000000  0.000000 
 0.038462  0.038462  0.000000  0.000000  0.230769  0.000000  0.000000  0.269231  0.000000  0.038462  0.000000  0.000000  0.000000  0.000000  0.000000  0.000000  0.000000  0.384615  0.000000  0.000000 
 0.000000  0.000000  0.000000  0.000000  0.000000  0.000000  0.153846  0.000000  0.000000  0.000000  0.000000  0.769231  0.000000  0.076923  0.000000  0.000000  0.000000  0.000000  0.000000  0.000000 
 0.038462  0.769231  0.000000  0.000000  0.192308  0.000000  0.000000  0.000000  0.000000  0.000000  0.000000  0.000000  0.000000  0.000000  0.000000  0.000000  0.000000  0.000000  0.000000  0.000000 
 0.000000  0.000000  0.000000  0.000000  0.000000  0.000000  0.000000  0.269231  0.000000  0.692308  0.000000  0.000000  0.000000  0.000000  0.000000  0.000000  0.000000  0.038462  0.000000  0.000000 
 0.000000  0.000000  0.000000  0.000000  0.000000  0.000000  0.000000  0.000000  0.000000  0.000000  0.000000  0.000000  0.000000  0.000000  0.000000  1.000000  0.000000  0.000000  0.000000  0.000000 
 0.000000  0.000000  0.000000  0.000000  0.000000  0.000000  0.000000  0.000000  0.000000  0.000000  0.000000  0.000000  0.000000  0.000000  0.000000  0.076923  0.923077  0.000000  0.000000  0.000000 
 0.000000  0.000000  0.576923  0.423077  0.000000  0.000000  0.000000  0.000000  0.000000  0.000000  0.000000  0.000000  0.000000  0.000000  0.000000  0.000000  0.000000  0.000000  0.000000  0.000000 
 0.000000  0.000000  0.000000  0.000000  1.000000  0.000000  0.000000  0.000000  0.000000  0.000000  0.000000  0.000000  0.000000  0.000000  0.000000  0.000000  0.000000  0.000000  0.000000  0.000000 
 0.000000  0.000000  0.000000  0.000000  0.000000  0.000000  0.000000  0.000000  0.000000  0.000000  0.000000  0.000000  0.000000  0.000000  0.000000  0.653846  0.346154  0.000000  0.000000  0.000000 
 0.192308  0.000000  0.000000  0.000000  0.000000  0.038462  0.192308  0.000000  0.038462  0.000000  0.000000  0.076923  0.192308  0.000000  0.076923  0.153846  0.000000  0.038462  0.000000  0.000000 
 0.000000  0.000000  0.000000  0.000000  0.000000  0.038462  0.038462  0.076923  0.192308  0.000000  0.000000  0.000000  0.000000  0.384615  0.076923  0.192308  0.000000  0.000000  0.000000  0.000000 
 0.000000  0.000000  0.000000  0.000000  0.000000  0.000000  0.000000  0.000000  0.961538  0.000000  0.000000  0.000000  0.000000  0.000000  0.038462  0.000000  0.000000  0.000000  0.000000  0.000000 
--------------------------------------------------------------------------------

--------------------------------------------------------------------------------
	Motif 2 regular expression
--------------------------------------------------------------------------------
W[DP][PG]xKEAK[IV]Y[IV]R[VIF]NC[LI]ST[DE]F[ST]xQK
--------------------------------------------------------------------------------


Time 660.07 secs.

********************************************************************************


********************************************************************************
MOTIF  3	width =   41   sites =  23   llr = 1578   E-value = 1.3e-315
********************************************************************************
--------------------------------------------------------------------------------
	Motif 3 Description
--------------------------------------------------------------------------------
Simplified        A  ::::::193:314::11:::::::::::2:2::::::::::
pos.-specific     C  ::::::1::::::::::::::::::::::::::::::::::
probability       D  ::::::::::::::::123:::::::::::::1::3::4::
matrix            E  ::1:::4:::::::::183:::::::::::3:::21::1:1
                  F  :7:1::::::::::::::::::::::::3::::1:::::::
                  G  2:::::1:::::::::3:::::::::9:::1::::::4:::
                  H  ::3:::::::::::2::::::::::::::::::::::1::1
                  I  :::13::::1:22::1::2:2::1:::::::6::1:1::1:
                  K  :::::::::1:::26::::::::::6::::::2:32:::::
                  L  :::::9:::::1:::1::::5::8:::::::2:6::2::1:
                  M  :::::1:::::2:::1::::1::::::::::::1:::::2:
                  N  ::::::1::::::1::2:::::::a:::::::1:::11:1:
                  P  1:::::::7::3:::::::3::::::::1:::::::::123
                  Q  ::3::::::::::4:2:::::::::3:a:::::::::::1:
                  R  4:1:::1:::::1:21:::1::::::::::::1:1::1:::
                  S  1::::::1::7:1::::::1:1::::::3:2:2:::1:113
                  T  ::::3::::7:1:2:::::4:9::::::::1:3:::311::
                  V  :::12:::::::11:1::::2::::::::::2:21:1::::
                  W  :::::::::::::::::::::::::::::::::::::::::
                  Y  :3:6::::::::::::1:::::a:::::1a:::::1:::::

         bits    6.9                                          
                 6.2                                          
                 5.5                                          
                 4.8                       *      *           
Relative         4.1                       * *  * *           
Entropy          3.4  *   * *         *   ** * ** *           
(99.0 bits)      2.8  * * * ****   *  *   ******* * *         
                 2.1  *** ******  **  ************* * *       
                 1.4 *************** *************************
                 0.7 *****************************************
                 0.0 -----------------------------------------

Multilevel           RFQYILEAPTSPAQKxGEETLTYLNKGQFYEITLKDTGDxP
consensus            GYH T   A AM  H NDDPV    Q  S  LKV KL   S
sequence                               I         A            
                                                              
                                                              
--------------------------------------------------------------------------------

--------------------------------------------------------------------------------
	Motif 3 sites sorted by position p-value
--------------------------------------------------------------------------------
Sequence name             Start   P-value                              Site                 
-------------             ----- ---------            -----------------------------------------
LogLSF                       92  1.08e-37 PVFKQENIEN GFQYILGAATSPAVKMNEETLTYLNQGQSYEIKLKKLGDLS NSHGKLLKSL
CapLSF                       99  1.11e-36 VFKQEAAGEQ SFQYVLAAATSPATKMYEETLTYLNQGQSYEIKLKKLGEMS IVRVVFHERR
Drmgemini                   397  2.09e-36 ANGATHAEDH KFQYILAAATSIATKNNEETLTYLNQGQSYEIKLKKIGDLS LYRDKILKSV
DapLSF                      103  3.71e-35 EAPSPPNGEH GFQYVLAAATSIATKVNEESLTYLNQGQPYEIKMKKLGDLS NFRGKLLRSV
CiiLSF                       57  2.83e-32 ESLLGNQGLP PLQYMLCAPTSPATKVYEETLTYLNQGLPYEIKLKKLRDIP DLGTLKHVKS
NevGRH1                       9  3.61e-32   MGFFGLFN RYTFILEAPTSIVQRRGDDTLTYLNKGQFYAIDFEGNFDPP STEEDIIRVK
BrfLSF                       59  5.17e-32 PIFKQEGLEN SFQYILCAATSPASKINEETVTYLNQRQSYELRLKRLGDNS SFQGGELLKS
MyfLSFL                     322  2.68e-31 PPLHPSAEKF RYHVTLNAPTAMIKHADEIPVTYLNKGQAYTLNVVDTHAQP TAPATKYRTF
AmqGRH                      269  3.00e-31 EPLAVFRAQE RYLIILGAPTSIAQRQGEDTLTYLNKGQFYSIYFRANNEMV LPSQAKSVIH
HosGRHL2                    231  3.37e-31 EYMYDQTSSG TFQYTLEATKSLRQKQGEGPMTYLNKGQFYAITLSETGDNK CFRHPISKVR
HosLBP1a                     63  5.31e-31 LPLDGETEHP PFQYVMCAATSPAVKLHDETLTYLNQGQSYEIRMLDNRKMG DMPEINGKLV
PhbLSFL1                     90  1.45e-30 RSPVNCSTNL RFYIGLEAPTAAAQKLEESPLTYLNKGQYYSVTLKDTETSH ADQIVKSTII
TrvLSFL                     240  3.87e-30 LPLPASAEKF RFHSTLNAPTAMVKHATEIPVTYLNKGQAYTLSIVDTGTMI PVGPGTRYRT
PhbLSFL2                    366  5.35e-30 KGSMDSTKEL RFHIVLEAPTAAAQKTGDESLTYLNRGQLYAIRLNDTYSSA GKLTSTFALT
NevLSF                      104  6.62e-30 TAVSSDTELS NFCFILKAPTAPGKKVNEDTLTYLNQGQSYPIDVQYIGSIS LFKGSLLTSV
MygLSFL                     253  7.37e-30 PPMHPSAEKF RYHATLNAPTAMIKHADEIPITYLNKGQAYTLNVVDTQVQH IMPGMKYRTF
AsnLSFL2                    157  7.37e-30 ASIQNPGETF RYHVTLRAPTAMINHQAEIPVTYLNKGQAYSVSVIDSTPPP MTTQPIKYRT
AsnLSFL1                    166  7.37e-30 ASIQNPGETF RYHVTLRAPTAMINHQAEIPVTYLNKGQAYSVSVIDSTPPP MTTQPIKYRT
DapGRH                      116  1.07e-28 IQIPKVFNQY GFRYYLESPISTSQRREDDRITYINKGQFYGITLEYVPDPE RPLKNQTVKT
DrmGRHA                     632  2.37e-28 IQIPKIFTNV GFRYHLESPISSSQRREDDRITYINKGQFYGITLEYVHDAE KPIKNTTVKS
BrfGRH                      238  7.14e-27 MPPPEPINGV AFEYILEAPKSLRQKPGEASMSYVNKGQFYAVTLTEAGSSP WRHHSTKVRS
CiiGRH                        5  9.38e-27       YSRE YFEYAMEAPKSLKQKDGEPTMSYINKGQFYCISLRECAGRP WRYKNTRVTS
LogGRH                      512  6.63e-26 VIQKLESNPT GYRYFLESPISTTQKIDEDRITYLNKSQYYGLTLENINTER IPKSATVKSI
--------------------------------------------------------------------------------

--------------------------------------------------------------------------------
	Motif 3 block diagrams
--------------------------------------------------------------------------------
SEQUENCE NAME            POSITION P-VALUE  MOTIF DIAGRAM
-------------            ----------------  -------------
LogLSF                            1.1e-37  91_[3]_420
CapLSF                            1.1e-36  98_[3]_554
Drmgemini                         2.1e-36  396_[3]_495
DapLSF                            3.7e-35  102_[3]_394
CiiLSF                            2.8e-32  56_[3]_394
NevGRH1                           3.6e-32  8_[3]_148
BrfLSF                            5.2e-32  58_[3]_371
MyfLSFL                           2.7e-31  321_[3]_514
AmqGRH                              3e-31  268_[3]_354
HosGRHL2                          3.4e-31  230_[3]_338
HosLBP1a                          5.3e-31  62_[3]_437
PhbLSFL1                          1.5e-30  89_[3]_374
TrvLSFL                           3.9e-30  239_[3]_488
PhbLSFL2                          5.3e-30  365_[3]_412
NevLSF                            6.6e-30  103_[3]_383
MygLSFL                           7.4e-30  252_[3]_522
AsnLSFL2                          7.4e-30  156_[3]_496
AsnLSFL1                          7.4e-30  165_[3]_473
DapGRH                            1.1e-28  115_[3]_141
DrmGRHA                           2.4e-28  631_[3]_391
BrfGRH                            7.1e-27  237_[3]_323
CiiGRH                            9.4e-27  4_[3]_314
LogGRH                            6.6e-26  511_[3]_329
--------------------------------------------------------------------------------

--------------------------------------------------------------------------------
	Motif 3 in BLOCKS format
--------------------------------------------------------------------------------
BL   MOTIF 3 width=41 seqs=23
LogLSF                   (   92) GFQYILGAATSPAVKMNEETLTYLNQGQSYEIKLKKLGDLS  1 
CapLSF                   (   99) SFQYVLAAATSPATKMYEETLTYLNQGQSYEIKLKKLGEMS  1 
Drmgemini                (  397) KFQYILAAATSIATKNNEETLTYLNQGQSYEIKLKKIGDLS  1 
DapLSF                   (  103) GFQYVLAAATSIATKVNEESLTYLNQGQPYEIKMKKLGDLS  1 
CiiLSF                   (   57) PLQYMLCAPTSPATKVYEETLTYLNQGLPYEIKLKKLRDIP  1 
NevGRH1                  (    9) RYTFILEAPTSIVQRRGDDTLTYLNKGQFYAIDFEGNFDPP  1 
BrfLSF                   (   59) SFQYILCAATSPASKINEETVTYLNQRQSYELRLKRLGDNS  1 
MyfLSFL                  (  322) RYHVTLNAPTAMIKHADEIPVTYLNKGQAYTLNVVDTHAQP  1 
AmqGRH                   (  269) RYLIILGAPTSIAQRQGEDTLTYLNKGQFYSIYFRANNEMV  1 
HosGRHL2                 (  231) TFQYTLEATKSLRQKQGEGPMTYLNKGQFYAITLSETGDNK  1 
HosLBP1a                 (   63) PFQYVMCAATSPAVKLHDETLTYLNQGQSYEIRMLDNRKMG  1 
PhbLSFL1                 (   90) RFYIGLEAPTAAAQKLEESPLTYLNKGQYYSVTLKDTETSH  1 
TrvLSFL                  (  240) RFHSTLNAPTAMVKHATEIPVTYLNKGQAYTLSIVDTGTMI  1 
PhbLSFL2                 (  366) RFHIVLEAPTAAAQKTGDESLTYLNRGQLYAIRLNDTYSSA  1 
NevLSF                   (  104) NFCFILKAPTAPGKKVNEDTLTYLNQGQSYPIDVQYIGSIS  1 
MygLSFL                  (  253) RYHATLNAPTAMIKHADEIPITYLNKGQAYTLNVVDTQVQH  1 
AsnLSFL2                 (  157) RYHVTLRAPTAMINHQAEIPVTYLNKGQAYSVSVIDSTPPP  1 
AsnLSFL1                 (  166) RYHVTLRAPTAMINHQAEIPVTYLNKGQAYSVSVIDSTPPP  1 
DapGRH                   (  116) GFRYYLESPISTSQRREDDRITYINKGQFYGITLEYVPDPE  1 
DrmGRHA                  (  632) GFRYHLESPISSSQRREDDRITYINKGQFYGITLEYVHDAE  1 
BrfGRH                   (  238) AFEYILEAPKSLRQKPGEASMSYVNKGQFYAVTLTEAGSSP  1 
CiiGRH                   (    5) YFEYAMEAPKSLKQKDGEPTMSYINKGQFYCISLRECAGRP  1 
LogGRH                   (  512) GYRYFLESPISTTQKIDEDRITYLNKSQYYGLTLENINTER  1 
//

--------------------------------------------------------------------------------

--------------------------------------------------------------------------------
	Motif 3 position-specific scoring matrix
--------------------------------------------------------------------------------
log-odds matrix: alength= 20 w= 41 n= 15698 bayes= 9.81568 E= 1.3e-315 
   -30   -293   -193   -116   -324    165   -192   -321     14   -289   -219      2     19   -152    272    -14    -36   -265   -281     23 
  -597   -442   -675   -662    412   -617   -321   -486   -608    -78   -422   -523   -670   -565   -542   -613   -590   -490   -136    325 
  -179    136   -217     54   -320   -270    284   -320    -99    -88   -219   -169   -341    234    126   -230    -44   -268   -274     21 
   -71   -155   -326   -279    170   -315    -62     58   -275   -184   -152   -284   -359   -323   -256   -139   -261     56    -40    401 
   -36   -157   -474   -384     31    -46     29    233   -351   -138    105   -354   -426   -370   -330   -330    183    160   -208     36 
  -425   -344   -630   -533   -211   -570   -504   -172   -510    349    177   -557   -552   -476   -458   -566   -437   -233   -320   -396 
    85    299   -199    246   -352     47   -211   -348     11   -315   -246    129   -350   -173     83   -231   -215   -292   -306   -295 
   364   -195   -555   -517   -480   -275   -538   -472   -523   -466   -396   -470   -508   -527   -487     38   -323   -307   -444   -533 
   161   -294   -414   -376   -437   -336   -411   -428   -357   -395   -385   -403    347   -386   -367   -312    -74   -355   -435   -486 
  -296   -248   -442   -437   -410   -435   -410     86     81   -386   -272   -275   -487   -376   -308   -162    349   -246   -372   -448 
   238   -255   -630   -620   -579   -314   -609   -590   -636   -583   -505   -510   -515   -585   -567    270   -351   -416   -534   -620 
    38   -159   -472   -383   -189   -346   -335    161   -350     80    306   -354    177   -369   -330   -111     41    -90   -211   -242 
   304    -81   -358   -288   -276    -60   -334     84    -91   -242   -185   -311   -441   -326      7    -40    -85     24   -259   -321 
  -217   -332   -241   -170   -379   -293   -230   -363    159   -331   -265     78   -379    269   -130    -93    127     44   -322   -318 
  -395   -447   -516   -345   -574   -446    265   -480    336   -427   -376   -348   -537   -245    192   -446   -390   -438   -404   -443 
    85   -222    -43   -165   -251   -278   -227     57   -146     13    173    -10    -70    138    125   -241    -35    105   -244   -253 
    34   -375    112    107   -434    206     44   -452   -209   -420   -356    209   -413   -258   -261   -265    -45   -396   -395    125 
  -324   -661    179    364   -664   -435   -441   -545   -296   -518   -459   -373   -477   -257   -418   -446   -421   -456   -603   -574 
   -51   -493    203    255   -525    -43   -353    178   -236   -444   -380   -282    -66   -230   -323   -111   -343   -396   -481   -458 
  -226   -256   -434   -446   -478   -343   -440   -416   -346   -470   -357   -313    204   -415    123     40    283   -341   -430   -499 
  -462   -375   -765   -688   -273   -666   -644    170   -668    260    249   -676   -686   -626   -630   -686   -481    192   -403   -475 
  -274   -239   -444   -462   -425   -413   -431   -334   -380   -428   -285   -275   -481   -403   -376     -4    374   -284   -378   -467 
  -741   -592   -746   -800   -361   -643   -544   -726   -758   -645   -670   -701   -733   -743   -689   -776   -746   -712   -374    495 
  -405   -325   -618   -524   -227   -562   -506    107   -503    336    -99   -546   -549   -477   -455   -556   -418    -24   -334   -403 
  -567   -476   -457   -613   -570   -509   -372   -558   -535   -607   -557    434   -614   -543   -546   -465   -502   -582   -468   -555 
  -395   -446   -515   -343   -576   -446   -311   -479    336   -426   -375   -347   -537    249     45   -445   -390   -438   -404   -444 
  -227   -322   -316   -366   -464    401   -395   -476   -348   -501   -400   -274   -467   -446   -105   -179   -404   -413   -338   -432 
  -298   -302   -421   -168   -427   -437   -106   -395   -315   -145   -198   -297   -406    394   -243   -387   -358   -377   -277   -424 
   160   -236   -498   -427    294   -380   -337   -221   -399    -56   -205   -397     31   -417   -387    128   -302   -199   -199    147 
  -741   -592   -746   -800   -361   -643   -544   -726   -758   -645   -670   -701   -733   -743   -689   -776   -746   -712   -374    495 
   140    167   -383    223   -471    118   -387   -470   -310   -450   -378   -332    -59   -351   -342     82     99   -361   -431   -451 
  -361   -302   -530   -507   -308   -520   -549    351   -468    114   -147   -477   -580   -531   -493   -504   -360    160   -389   -400 
  -195   -318     50   -146   -358   -261   -214   -356    181   -324   -254     82   -355   -181    132     69    181   -300   -312     25 
  -450   -368   -695   -600    115   -612   -555     -7   -577    290    189   -611   -609   -533   -524   -617   -465    177   -344   -423 
  -156   -286   -193    139   -316   -249   -188     39    219    -83   -210      1   -321    -10     81    -81    -35     91   -274   -264 
   -34   -312    227    109   -345    -36   -207   -344    179   -312   -242      6   -343   -169      5   -225   -209   -287   -302    171 
   -37    160   -470   -384   -190   -347   -335    126   -350    140   -101    118   -427   -369   -330    -27    186     82   -211   -243 
   -28   -287   -189      1      0    244    123   -313    -90   -282   -211     75    -69    -10     80   -205     37   -257   -274     22 
   -29   -294    239     66   -324    -39   -192   -321     13   -289   -218   -158     18   -150   -143     31     86    -45   -281   -270 
   -28   -268   -201     -3   -298   -254   -195     43   -102     51    260     74    111     57      7     30   -187   -230   -266   -261 
   -29   -287   -194     61   -317    -40    122    -51     12   -282   -213   -159    193   -149      8    115   -188    -45   -276   -267 
--------------------------------------------------------------------------------

--------------------------------------------------------------------------------
	Motif 3 position-specific probability matrix
--------------------------------------------------------------------------------
letter-probability matrix: alength= 20 w= 41 nsites= 23 E= 1.3e-315 
 0.043478  0.000000  0.000000  0.000000  0.000000  0.217391  0.000000  0.000000  0.043478  0.000000  0.000000  0.043478  0.086957  0.000000  0.391304  0.086957  0.043478  0.000000  0.000000  0.043478 
 0.000000  0.000000  0.000000  0.000000  0.652174  0.000000  0.000000  0.000000  0.000000  0.043478  0.000000  0.000000  0.000000  0.000000  0.000000  0.000000  0.000000  0.000000  0.000000  0.304348 
 0.000000  0.043478  0.000000  0.086957  0.000000  0.000000  0.260870  0.000000  0.000000  0.043478  0.000000  0.000000  0.000000  0.347826  0.130435  0.000000  0.043478  0.000000  0.000000  0.043478 
 0.043478  0.000000  0.000000  0.000000  0.086957  0.000000  0.000000  0.130435  0.000000  0.000000  0.000000  0.000000  0.000000  0.000000  0.000000  0.043478  0.000000  0.130435  0.000000  0.565217 
 0.043478  0.000000  0.000000  0.000000  0.043478  0.043478  0.043478  0.304348  0.000000  0.000000  0.043478  0.000000  0.000000  0.000000  0.000000  0.000000  0.260870  0.173913  0.000000  0.043478 
 0.000000  0.000000  0.000000  0.000000  0.000000  0.000000  0.000000  0.000000  0.000000  0.913043  0.086957  0.000000  0.000000  0.000000  0.000000  0.000000  0.000000  0.000000  0.000000  0.000000 
 0.130435  0.130435  0.000000  0.391304  0.000000  0.086957  0.000000  0.000000  0.043478  0.000000  0.000000  0.130435  0.000000  0.000000  0.086957  0.000000  0.000000  0.000000  0.000000  0.000000 
 0.869565  0.000000  0.000000  0.000000  0.000000  0.000000  0.000000  0.000000  0.000000  0.000000  0.000000  0.000000  0.000000  0.000000  0.000000  0.130435  0.000000  0.000000  0.000000  0.000000 
 0.260870  0.000000  0.000000  0.000000  0.000000  0.000000  0.000000  0.000000  0.000000  0.000000  0.000000  0.000000  0.695652  0.000000  0.000000  0.000000  0.043478  0.000000  0.000000  0.000000 
 0.000000  0.000000  0.000000  0.000000  0.000000  0.000000  0.000000  0.130435  0.130435  0.000000  0.000000  0.000000  0.000000  0.000000  0.000000  0.000000  0.739130  0.000000  0.000000  0.000000 
 0.347826  0.000000  0.000000  0.000000  0.000000  0.000000  0.000000  0.000000  0.000000  0.000000  0.000000  0.000000  0.000000  0.000000  0.000000  0.652174  0.000000  0.000000  0.000000  0.000000 
 0.086957  0.000000  0.000000  0.000000  0.000000  0.000000  0.000000  0.173913  0.000000  0.130435  0.217391  0.000000  0.260870  0.000000  0.000000  0.043478  0.086957  0.000000  0.000000  0.000000 
 0.434783  0.000000  0.000000  0.000000  0.000000  0.043478  0.000000  0.173913  0.043478  0.000000  0.000000  0.000000  0.000000  0.000000  0.086957  0.086957  0.043478  0.086957  0.000000  0.000000 
 0.000000  0.000000  0.000000  0.000000  0.000000  0.000000  0.000000  0.000000  0.173913  0.000000  0.000000  0.086957  0.000000  0.434783  0.000000  0.043478  0.173913  0.086957  0.000000  0.000000 
 0.000000  0.000000  0.000000  0.000000  0.000000  0.000000  0.217391  0.000000  0.608696  0.000000  0.000000  0.000000  0.000000  0.000000  0.173913  0.000000  0.000000  0.000000  0.000000  0.000000 
 0.130435  0.000000  0.043478  0.000000  0.000000  0.000000  0.000000  0.086957  0.000000  0.086957  0.086957  0.043478  0.043478  0.173913  0.130435  0.000000  0.043478  0.130435  0.000000  0.000000 
 0.086957  0.000000  0.130435  0.130435  0.000000  0.260870  0.043478  0.000000  0.000000  0.000000  0.000000  0.217391  0.000000  0.000000  0.000000  0.000000  0.043478  0.000000  0.000000  0.086957 
 0.000000  0.000000  0.217391  0.782609  0.000000  0.000000  0.000000  0.000000  0.000000  0.000000  0.000000  0.000000  0.000000  0.000000  0.000000  0.000000  0.000000  0.000000  0.000000  0.000000 
 0.043478  0.000000  0.260870  0.347826  0.000000  0.043478  0.000000  0.217391  0.000000  0.000000  0.000000  0.000000  0.043478  0.000000  0.000000  0.043478  0.000000  0.000000  0.000000  0.000000 
 0.000000  0.000000  0.000000  0.000000  0.000000  0.000000  0.000000  0.000000  0.000000  0.000000  0.000000  0.000000  0.304348  0.000000  0.130435  0.130435  0.434783  0.000000  0.000000  0.000000 
 0.000000  0.000000  0.000000  0.000000  0.000000  0.000000  0.000000  0.173913  0.000000  0.478261  0.130435  0.000000  0.000000  0.000000  0.000000  0.000000  0.000000  0.217391  0.000000  0.000000 
 0.000000  0.000000  0.000000  0.000000  0.000000  0.000000  0.000000  0.000000  0.000000  0.000000  0.000000  0.000000  0.000000  0.000000  0.000000  0.086957  0.913043  0.000000  0.000000  0.000000 
 0.000000  0.000000  0.000000  0.000000  0.000000  0.000000  0.000000  0.000000  0.000000  0.000000  0.000000  0.000000  0.000000  0.000000  0.000000  0.000000  0.000000  0.000000  0.000000  1.000000 
 0.000000  0.000000  0.000000  0.000000  0.000000  0.000000  0.000000  0.130435  0.000000  0.826087  0.000000  0.000000  0.000000  0.000000  0.000000  0.000000  0.000000  0.043478  0.000000  0.000000 
 0.000000  0.000000  0.000000  0.000000  0.000000  0.000000  0.000000  0.000000  0.000000  0.000000  0.000000  1.000000  0.000000  0.000000  0.000000  0.000000  0.000000  0.000000  0.000000  0.000000 
 0.000000  0.000000  0.000000  0.000000  0.000000  0.000000  0.000000  0.000000  0.608696  0.000000  0.000000  0.000000  0.000000  0.347826  0.043478  0.000000  0.000000  0.000000  0.000000  0.000000 
 0.000000  0.000000  0.000000  0.000000  0.000000  0.913043  0.000000  0.000000  0.000000  0.000000  0.000000  0.000000  0.000000  0.000000  0.043478  0.043478  0.000000  0.000000  0.000000  0.000000 
 0.000000  0.000000  0.000000  0.000000  0.000000  0.000000  0.000000  0.000000  0.000000  0.043478  0.000000  0.000000  0.000000  0.956522  0.000000  0.000000  0.000000  0.000000  0.000000  0.000000 
 0.217391  0.000000  0.000000  0.000000  0.304348  0.000000  0.000000  0.000000  0.000000  0.043478  0.000000  0.000000  0.086957  0.000000  0.000000  0.260870  0.000000  0.000000  0.000000  0.086957 
 0.000000  0.000000  0.000000  0.000000  0.000000  0.000000  0.000000  0.000000  0.000000  0.000000  0.000000  0.000000  0.000000  0.000000  0.000000  0.000000  0.000000  0.000000  0.000000  1.000000 
 0.173913  0.043478  0.000000  0.304348  0.000000  0.130435  0.000000  0.000000  0.000000  0.000000  0.000000  0.000000  0.043478  0.000000  0.000000  0.173913  0.130435  0.000000  0.000000  0.000000 
 0.000000  0.000000  0.000000  0.000000  0.000000  0.000000  0.000000  0.608696  0.000000  0.217391  0.000000  0.000000  0.000000  0.000000  0.000000  0.000000  0.000000  0.173913  0.000000  0.000000 
 0.000000  0.000000  0.086957  0.000000  0.000000  0.000000  0.000000  0.000000  0.217391  0.000000  0.000000  0.086957  0.000000  0.000000  0.130435  0.173913  0.260870  0.000000  0.000000  0.043478 
 0.000000  0.000000  0.000000  0.000000  0.086957  0.000000  0.000000  0.043478  0.000000  0.565217  0.086957  0.000000  0.000000  0.000000  0.000000  0.000000  0.000000  0.217391  0.000000  0.000000 
 0.000000  0.000000  0.000000  0.173913  0.000000  0.000000  0.000000  0.086957  0.304348  0.043478  0.000000  0.043478  0.000000  0.043478  0.086957  0.043478  0.043478  0.130435  0.000000  0.000000 
 0.043478  0.000000  0.347826  0.130435  0.000000  0.043478  0.000000  0.000000  0.217391  0.000000  0.000000  0.043478  0.000000  0.000000  0.043478  0.000000  0.000000  0.000000  0.000000  0.130435 
 0.043478  0.043478  0.000000  0.000000  0.000000  0.000000  0.000000  0.130435  0.000000  0.217391  0.000000  0.130435  0.000000  0.000000  0.000000  0.086957  0.260870  0.086957  0.000000  0.000000 
 0.043478  0.000000  0.000000  0.043478  0.043478  0.391304  0.086957  0.000000  0.000000  0.000000  0.000000  0.086957  0.043478  0.043478  0.086957  0.000000  0.086957  0.000000  0.000000  0.043478 
 0.043478  0.000000  0.391304  0.086957  0.000000  0.043478  0.000000  0.000000  0.043478  0.000000  0.000000  0.000000  0.086957  0.000000  0.000000  0.130435  0.130435  0.043478  0.000000  0.000000 
 0.043478  0.000000  0.000000  0.043478  0.000000  0.000000  0.000000  0.086957  0.000000  0.130435  0.173913  0.086957  0.173913  0.086957  0.043478  0.130435  0.000000  0.000000  0.000000  0.000000 
 0.043478  0.000000  0.000000  0.086957  0.000000  0.043478  0.086957  0.043478  0.043478  0.000000  0.000000  0.000000  0.304348  0.000000  0.043478  0.260870  0.000000  0.043478  0.000000  0.000000 
--------------------------------------------------------------------------------

--------------------------------------------------------------------------------
	Motif 3 regular expression
--------------------------------------------------------------------------------
[RG][FY][QH]Y[IT]LEA[PA]T[SA][PM]AQ[KH]x[GN][ED][EDI][TP][LV]TYLN[KQ]GQ[FSA]YE[IL][TK][LV]K[DK][TL]GDx[PS]
--------------------------------------------------------------------------------


Time 936.73 secs.

********************************************************************************


********************************************************************************
MOTIF  4	width =   57   sites =  10   llr = 1220   E-value = 2.3e-220
********************************************************************************
--------------------------------------------------------------------------------
	Motif 4 Description
--------------------------------------------------------------------------------
Simplified        A  6:32::1::::2:::31:1:::3::217:::::::::::::::1a:::::::6::3:
pos.-specific     C  :::::::::::::::::::::::::::::::::::::::::9:::::::::::::::
probability       D  1::21:::::::::::::::1::::1::9::::1:49::1:::::9:::::::::::
matrix            E  :::16::1::::::::::::::1::::::::::::31::::::::1:::::::::::
                  F  ::::::::::1:::9:13:::9::7:::::::::::::::::::::::::21:::::
                  G  :::::::::::::::1:::::::::19::::1::::::::::a:::a::::::::::
                  H  ::::::::::2221:22::1:::1:::::::::::::::1::::::::::2:::3::
                  I  ::3:::::::::::::::::1::::::::2::::::::6:9::::::a::::1::1:
                  K  :::::::::::1:::::::1:::::::::::1::22::::::::::::::::::114
                  L  :::::::::a1:::1:::2:21:::::1:88:9::::8::11:2:::::8::1a:::
                  M  ::::::::::::::::::1:1:::::::::2:1:::::1::::::::::2:::::::
                  N  :1:::::1:::28:::3:::::17::::::::::::::::::::::::::29:::::
                  P  ::1:::::::::::::1::::::::::::::::::::::::::3:::::::::::::
                  Q  :::43:46::3::::::1::::21::::::::::11:::7:::1::::::::::4::
                  R  ::::::21:::1:9:::::5:::1:::::::7::7:::::::::::::a:::::2:6
                  S  33:1:::::::::::32::3::3::5:1:::::4::::::::::::::::::2::5:
                  T  :61::63:::21:::1::1:5::::1:1:::1:5:::111:::1:::::::::::::
                  V  ::2::4:1::1:::::::5:::::::::1::::::::12::::2:::::::::::::
                  W  ::::::::a::::::::::::::::::::::::::::::::::::::::::::::::
                  Y  :::::::::::1:::::6::::::3:::::::::::::::::::::::::4::::::

         bits    6.9         *                                                
                 6.2         *                                                
                 5.5         *                                *               
                 4.8         *                                *               
Relative         4.1         *    **      *  *                ** * ***  *     
Entropy          3.4         **  ***  *   *  * * * * * * *   *** ****** * *  *
(176.0 bits)     2.8 **  ** ***  ***  * * * ** ******* * ******* ******** ** *
                 2.1 *********** ********** ******************** *************
                 1.4 *********************************************************
                 0.7 *********************************************************
                 0.0 ---------------------------------------------------------

Multilevel           ATAQETQQWLQANRFANYVRTFANFSGADLLRLTRDDLIQICGPADGIRLYNALQSR
consensus            SSIAQVT   HHH  SHFLSL S YA   IM  SKE  V    L     MF S HAK
sequence               VD  R   TN   HS     Q            K       V      H   R  
                                                                       N      
                                                                              
--------------------------------------------------------------------------------

--------------------------------------------------------------------------------
	Motif 4 sites sorted by position p-value
--------------------------------------------------------------------------------
Sequence name             Start   P-value                                      Site                         
-------------             ----- ---------            ---------------------------------------------------------
CapLSF                      412  2.22e-61 GEESEGLLSG DTAQQVTQWLHANRFANFVRTFQNFSGADLLRLSRDDLIQICGVADGIRLNNALQSR YSWKSMLKIK
LogLSF                      397  8.74e-61 KIVNIPLLGD ATAAEVTQWLHYHRFSHYVRIFQNFSGADLLRLTRDDLIQICGLADGIRLNNALQSR SVRPRLTIYV
BrfLSF                      320  1.03e-59 AGATEPLSPG ASIQETQNWLVHNRFGNYVRTFNNFAGADLLRLTREDLVQICGPADGIRLFNALQAR AIRPRLTMYV
HosLBP1a                    368  3.70e-55 QTSGEQIQPS ATIQETQQWLLKNRFSSYTRLFSNFSGADLLKLTKEDLVQICGAADGIRLYNSLKSR SVRPRLTIYV
DapLSF                      383  1.46e-54 QYYLQPLSAE ASAQQTAQWLQTNRFSSQARTFSRFAGADILRLTRDDLIQICGVADGIRLYNALHAK PLAPRLTLYL
NevLSF                      372  3.39e-52 TPSPHELTSE SSIEETRVWLQANRFHNYVSMFANYTGADLLRLTRQDVIQILGPADGIRLHNALQSR AARPLLTLYV
AmqLSF                      265  7.81e-52 SYQLQSLGPL ANVDETRQWLTNNRFAPYVSLFANYGGTDLLRLSRKDLMDLCGPADGIRLYNALHIR SVKRIYISFE
CiiLSF                      329  2.48e-47 AIKSDALLQN ATVAETQEWLQRNRFAFFMKTFSNFSALDLLTLSRDDTTHICGQADGIRLYNSLRSK PIHPPLTLYL
Drmgemini                   738  7.49e-47 DDYSQNIMPE STPSQVTQWLTNHRLTAYLSTFAQFSGADIMRMSKEDLIQICGLADGIRMFNILRAK TIAPRLTLYA
MobLSF                      464  1.01e-34 PSDPVTLTAQ STTDDVQRWLFHNHFHHFLHDLEHYDGSVLMGLDQKELITICGTAEGIRMHFLLHKK NSTR      
--------------------------------------------------------------------------------

--------------------------------------------------------------------------------
	Motif 4 block diagrams
--------------------------------------------------------------------------------
SEQUENCE NAME            POSITION P-VALUE  MOTIF DIAGRAM
-------------            ----------------  -------------
CapLSF                            2.2e-61  411_[4]_225
LogLSF                            8.7e-61  396_[4]_99
BrfLSF                              1e-59  319_[4]_94
HosLBP1a                          3.7e-55  367_[4]_116
DapLSF                            1.5e-54  382_[4]_98
NevLSF                            3.4e-52  371_[4]_99
AmqLSF                            7.8e-52  264_[4]_107
CiiLSF                            2.5e-47  328_[4]_106
Drmgemini                         7.5e-47  737_[4]_138
MobLSF                              1e-34  463_[4]_4
--------------------------------------------------------------------------------

--------------------------------------------------------------------------------
	Motif 4 in BLOCKS format
--------------------------------------------------------------------------------
BL   MOTIF 4 width=57 seqs=10
CapLSF                   (  412) DTAQQVTQWLHANRFANFVRTFQNFSGADLLRLSRDDLIQICGVADGIRLNNALQSR  1 
LogLSF                   (  397) ATAAEVTQWLHYHRFSHYVRIFQNFSGADLLRLTRDDLIQICGLADGIRLNNALQSR  1 
BrfLSF                   (  320) ASIQETQNWLVHNRFGNYVRTFNNFAGADLLRLTREDLVQICGPADGIRLFNALQAR  1 
HosLBP1a                 (  368) ATIQETQQWLLKNRFSSYTRLFSNFSGADLLKLTKEDLVQICGAADGIRLYNSLKSR  1 
DapLSF                   (  383) ASAQQTAQWLQTNRFSSQARTFSRFAGADILRLTRDDLIQICGVADGIRLYNALHAK  1 
NevLSF                   (  372) SSIEETRVWLQANRFHNYVSMFANYTGADLLRLTRQDVIQILGPADGIRLHNALQSR  1 
AmqLSF                   (  265) ANVDETRQWLTNNRFAPYVSLFANYGGTDLLRLSRKDLMDLCGPADGIRLYNALHIR  1 
CiiLSF                   (  329) ATVAETQEWLQRNRFAFFMKTFSNFSALDLLTLSRDDTTHICGQADGIRLYNSLRSK  1 
Drmgemini                (  738) STPSQVTQWLTNHRLTAYLSTFAQFSGADIMRMSKEDLIQICGLADGIRMFNILRAK  1 
MobLSF                   (  464) STTDDVQRWLFHNHFHHFLHDLEHYDGSVLMGLDQKELITICGTAEGIRMHFLLHKK  1 
//

--------------------------------------------------------------------------------

--------------------------------------------------------------------------------
	Motif 4 position-specific scoring matrix
--------------------------------------------------------------------------------
log-odds matrix: alength= 20 w= 57 n= 15234 bayes= 10.8238 E= 2.3e-220 
   320    -84     15   -287   -342   -161   -350   -329   -321   -323   -257   -244   -409   -353   -326    109   -216   -174   -310   -379 
  -209   -164   -324   -358   -341   -336   -334   -254   -285   -345   -204     29   -399   -314   -286    114    331   -207   -296   -376 
   178    -96   -400   -318   -141   -279   -284    220   -289    -85    -50   -296     17   -313   -273   -265     46    191   -166   -198 
   123   -321    150    134   -354   -233   -197   -331    -98   -300   -232   -136   -309    239   -162    -13   -197   -266   -309   -293 
  -212   -567     93    323   -557   -328   -330   -435   -181   -406   -346   -265   -366    206   -302   -334   -309   -344   -501   -464 
  -212   -193   -489   -473   -328   -362   -469    -82   -424   -234   -217   -354   -483   -453   -420   -241    310    260   -380   -413 
    46   -245   -219   -124   -330   -240   -175   -296     -8   -268   -204   -160   -330    243    187   -209    186   -243   -258   -269 
  -220   -246   -311    -32   -369   -351    -53   -333   -194   -243   -143    -77   -339    371    -51   -300   -273   -122   -223   -350 
  -398   -289   -435   -424   -129   -396   -398   -405   -404   -249   -288   -402   -492   -417   -354   -467   -421   -350    675   -165 
  -392   -312   -563   -492   -206   -489   -459   -164   -468    357    -82   -508   -503   -445   -417   -519   -407   -215   -297   -364 
  -108   -102   -259   -174    107   -236    216    -59   -151     43    -39   -189   -311    189   -167   -208    123     88   -138   -148 
   117   -214   -120    -40   -239   -177    209   -241     94   -209   -140    154   -250    -73     90   -136     42   -186   -200    104 
  -341   -269   -207   -363   -349   -298     76   -323   -292   -391   -324    412   -415   -304   -320   -222   -264   -354   -259   -327 
  -329   -222   -445   -429   -436   -371    -74   -390   -114   -370   -351   -320   -390   -271    423   -404   -378   -441   -222   -392 
  -320   -181   -453   -428    456   -428   -409   -218   -434    -71   -173   -427   -435   -486   -436   -376   -410   -239   -110    -51 
   214   -146   -261   -233   -358     71    232   -350   -223   -339   -270   -202   -355   -265   -252    145     57   -243   -323   -346 
    45   -216   -117    -72     87   -177    219   -247    -58   -228   -162    224     16   -108   -101     67   -136   -198   -219   -190 
  -265   -212   -382   -343    283   -371    -93   -280   -332   -235   -218   -317   -414     28   -302   -333   -335   -263     -7    410 
    22    -94   -385   -315   -156   -302   -286     -4   -298     78    143   -309   -358   -328   -270   -293     10    319   -187   -227 
  -254   -315   -319   -208   -425   -309    134   -360    129   -314   -260   -209   -399   -143    324    121   -261   -319   -285   -321 
  -146   -107     17   -297   -141   -291   -273     86   -260    112    180   -247   -363   -286   -254   -189    270    -40   -165   -201 
  -320   -181   -453   -428    456   -428   -409   -218   -434    -71   -173   -427   -435   -486   -436   -376   -410   -239   -110    -51 
   172   -234   -104     86   -278   -178   -137   -275    -49   -244   -175     91   -272    142    -96    118   -138   -216   -235   -222 
  -329   -261   -211   -350   -348   -301    -15   -311   -241   -375   -306    409   -407   -131   -109   -216   -255   -339   -252   -328 
  -446   -301   -540   -524    420   -492   -226   -353   -485   -272   -296   -415   -535   -460   -432   -476   -469   -357    -37    309 
    84   -142     -9   -272   -338      3   -295   -358   -243   -351   -273   -149   -348   -300   -255    253     88   -313   -302   -325 
   -51   -274   -284   -333   -428    399   -361   -440   -316   -464   -364   -241   -428   -411   -303   -289   -358   -372   -304   -398 
   343    -26   -364   -306   -274   -133   -353   -250   -306    -89   -183   -320   -436   -355   -294    -43    -53    -95   -245   -334 
  -304   -310    388    -91   -391   -334   -290   -388   -370   -406   -359    -88   -486   -379   -362   -361   -378   -169   -320   -360 
  -342   -261   -558   -463   -142   -496   -436    142   -441    330    -20   -484   -483   -409   -391   -493   -355   -128   -252   -324 
  -344   -264   -551   -453   -133   -490   -425    -93   -430    331    253   -476   -474   -397   -378   -485   -357   -152   -241   -316 
  -315   -230   -422   -371   -436   -119   -222   -384    -13   -359   -333   -298   -391   -243    413   -384   -134   -415   -228   -382 
  -322   -246   -515   -417   -133   -461   -396    -89   -394    341    154   -443   -443   -368   -344   -451   -334   -141   -233   -304 
  -188   -160    -17   -316   -342   -287   -314   -289   -273   -353   -231   -148   -380   -314   -279    192    288   -247   -301   -355 
  -311   -260   -428   -318   -450   -358   -218   -384    113   -348   -312   -283   -406    -11    398   -374   -332   -386   -249   -370 
  -204   -504    247    248   -512   -313   -305   -418    153   -388   -326   -241   -359     71   -265   -314   -290   -332   -457   -428 
  -303   -310    387    -43   -391   -332   -288   -392   -365   -406   -358    -85   -483   -372   -359   -359   -376   -358   -319   -358 
  -289   -220   -488   -392   -140   -430   -376    -75   -369    332     -4   -414   -424   -351   -323   -417    -51     17   -230   -293 
  -272   -230   -413   -391   -226   -406   -426    360   -348    -26     63   -359   -472   -414   -372   -384   -113    147   -278   -289 
  -235   -247   -150   -104   -381   -364     24   -344   -243   -247   -144   -218   -347    379   -182   -316   -146   -321   -225   -369 
  -297   -247   -447   -425   -218   -439   -458    375   -383     31    -59   -394   -500   -442   -405   -421   -293     81   -293   -311 
  -359    621   -539   -486   -451   -505   -501   -404   -528   -338   -373   -496   -573   -548   -465   -505   -402   -437   -471   -524 
  -247   -330   -336   -387   -473    408   -408   -494   -369   -510   -420   -296   -473   -462   -354   -351   -418   -430   -347   -443 
    44   -108   -290   -210   -142   -246   -226    -67   -187    104    -53   -225    206     33   -199   -220     39    150   -157   -184 
   380   -165   -492   -460   -422   -250   -478   -410   -462   -406   -348   -437   -486   -486   -433   -248   -309   -260   -378   -468 
  -303   -310    387    -43   -391   -332   -288   -392   -365   -406   -358    -85   -483   -372   -359   -359   -376   -358   -319   -358 
  -247   -330   -336   -387   -473    408   -408   -494   -369   -510   -420   -296   -473   -462   -354   -351   -418   -430   -347   -443 
  -364   -301   -532   -521   -315   -484   -534    402   -484   -146   -173   -489   -561   -540   -495   -511   -374    -14   -382   -399 
  -355   -247   -467   -456   -458   -390   -254   -417   -144   -395   -378   -347   -413   -299    428   -430   -404   -465   -247   -417 
  -344   -264   -551   -453   -133   -490   -425    -93   -430    331    253   -476   -474   -397   -378   -485   -357   -152   -241   -316 
  -258   -208   -372   -335    241   -363    220   -277   -325   -233   -214    145   -408   -353   -296   -326   -329   -258     -6    372 
  -347   -264   -225   -392    -87   -316   -128   -313   -302   -381   -314    416   -418   -308   -325   -224   -266   -345   -242   -292 
   335    -26   -362   -301   -253   -137   -342    -43   -299    -79   -162   -315   -432   -347   -288      3   -193    -83   -232   -313 
  -392   -312   -563   -492   -206   -489   -459   -164   -468    357    -82   -508   -503   -445   -417   -519   -407   -215   -297   -364 
  -272   -334   -367   -218   -445   -330    291   -368    137   -316   -261   -230   -417    254    207   -322   -274   -325   -294   -327 
   190   -138   -255   -187   -271   -208   -241     42     56   -237   -179   -188   -333   -212   -170    211    -91   -176   -251   -272 
  -300   -337   -417   -254   -474   -350   -217   -384    269   -333   -284   -255   -436   -155    349   -352   -298   -347   -300   -350 
--------------------------------------------------------------------------------

--------------------------------------------------------------------------------
	Motif 4 position-specific probability matrix
--------------------------------------------------------------------------------
letter-probability matrix: alength= 20 w= 57 nsites= 10 E= 2.3e-220 
 0.600000  0.000000  0.100000  0.000000  0.000000  0.000000  0.000000  0.000000  0.000000  0.000000  0.000000  0.000000  0.000000  0.000000  0.000000  0.300000  0.000000  0.000000  0.000000  0.000000 
 0.000000  0.000000  0.000000  0.000000  0.000000  0.000000  0.000000  0.000000  0.000000  0.000000  0.000000  0.100000  0.000000  0.000000  0.000000  0.300000  0.600000  0.000000  0.000000  0.000000 
 0.300000  0.000000  0.000000  0.000000  0.000000  0.000000  0.000000  0.300000  0.000000  0.000000  0.000000  0.000000  0.100000  0.000000  0.000000  0.000000  0.100000  0.200000  0.000000  0.000000 
 0.200000  0.000000  0.200000  0.100000  0.000000  0.000000  0.000000  0.000000  0.000000  0.000000  0.000000  0.000000  0.000000  0.400000  0.000000  0.100000  0.000000  0.000000  0.000000  0.000000 
 0.000000  0.000000  0.100000  0.600000  0.000000  0.000000  0.000000  0.000000  0.000000  0.000000  0.000000  0.000000  0.000000  0.300000  0.000000  0.000000  0.000000  0.000000  0.000000  0.000000 
 0.000000  0.000000  0.000000  0.000000  0.000000  0.000000  0.000000  0.000000  0.000000  0.000000  0.000000  0.000000  0.000000  0.000000  0.000000  0.000000  0.600000  0.400000  0.000000  0.000000 
 0.100000  0.000000  0.000000  0.000000  0.000000  0.000000  0.000000  0.000000  0.000000  0.000000  0.000000  0.000000  0.000000  0.400000  0.200000  0.000000  0.300000  0.000000  0.000000  0.000000 
 0.000000  0.000000  0.000000  0.100000  0.000000  0.000000  0.000000  0.000000  0.000000  0.000000  0.000000  0.100000  0.000000  0.600000  0.100000  0.000000  0.000000  0.100000  0.000000  0.000000 
 0.000000  0.000000  0.000000  0.000000  0.000000  0.000000  0.000000  0.000000  0.000000  0.000000  0.000000  0.000000  0.000000  0.000000  0.000000  0.000000  0.000000  0.000000  1.000000  0.000000 
 0.000000  0.000000  0.000000  0.000000  0.000000  0.000000  0.000000  0.000000  0.000000  1.000000  0.000000  0.000000  0.000000  0.000000  0.000000  0.000000  0.000000  0.000000  0.000000  0.000000 
 0.000000  0.000000  0.000000  0.000000  0.100000  0.000000  0.200000  0.000000  0.000000  0.100000  0.000000  0.000000  0.000000  0.300000  0.000000  0.000000  0.200000  0.100000  0.000000  0.000000 
 0.200000  0.000000  0.000000  0.000000  0.000000  0.000000  0.200000  0.000000  0.100000  0.000000  0.000000  0.200000  0.000000  0.000000  0.100000  0.000000  0.100000  0.000000  0.000000  0.100000 
 0.000000  0.000000  0.000000  0.000000  0.000000  0.000000  0.200000  0.000000  0.000000  0.000000  0.000000  0.800000  0.000000  0.000000  0.000000  0.000000  0.000000  0.000000  0.000000  0.000000 
 0.000000  0.000000  0.000000  0.000000  0.000000  0.000000  0.100000  0.000000  0.000000  0.000000  0.000000  0.000000  0.000000  0.000000  0.900000  0.000000  0.000000  0.000000  0.000000  0.000000 
 0.000000  0.000000  0.000000  0.000000  0.900000  0.000000  0.000000  0.000000  0.000000  0.100000  0.000000  0.000000  0.000000  0.000000  0.000000  0.000000  0.000000  0.000000  0.000000  0.000000 
 0.300000  0.000000  0.000000  0.000000  0.000000  0.100000  0.200000  0.000000  0.000000  0.000000  0.000000  0.000000  0.000000  0.000000  0.000000  0.300000  0.100000  0.000000  0.000000  0.000000 
 0.100000  0.000000  0.000000  0.000000  0.100000  0.000000  0.200000  0.000000  0.000000  0.000000  0.000000  0.300000  0.100000  0.000000  0.000000  0.200000  0.000000  0.000000  0.000000  0.000000 
 0.000000  0.000000  0.000000  0.000000  0.300000  0.000000  0.000000  0.000000  0.000000  0.000000  0.000000  0.000000  0.000000  0.100000  0.000000  0.000000  0.000000  0.000000  0.000000  0.600000 
 0.100000  0.000000  0.000000  0.000000  0.000000  0.000000  0.000000  0.000000  0.000000  0.200000  0.100000  0.000000  0.000000  0.000000  0.000000  0.000000  0.100000  0.500000  0.000000  0.000000 
 0.000000  0.000000  0.000000  0.000000  0.000000  0.000000  0.100000  0.000000  0.100000  0.000000  0.000000  0.000000  0.000000  0.000000  0.500000  0.300000  0.000000  0.000000  0.000000  0.000000 
 0.000000  0.000000  0.100000  0.000000  0.000000  0.000000  0.000000  0.100000  0.000000  0.200000  0.100000  0.000000  0.000000  0.000000  0.000000  0.000000  0.500000  0.000000  0.000000  0.000000 
 0.000000  0.000000  0.000000  0.000000  0.900000  0.000000  0.000000  0.000000  0.000000  0.100000  0.000000  0.000000  0.000000  0.000000  0.000000  0.000000  0.000000  0.000000  0.000000  0.000000 
 0.300000  0.000000  0.000000  0.100000  0.000000  0.000000  0.000000  0.000000  0.000000  0.000000  0.000000  0.100000  0.000000  0.200000  0.000000  0.300000  0.000000  0.000000  0.000000  0.000000 
 0.000000  0.000000  0.000000  0.000000  0.000000  0.000000  0.100000  0.000000  0.000000  0.000000  0.000000  0.700000  0.000000  0.100000  0.100000  0.000000  0.000000  0.000000  0.000000  0.000000 
 0.000000  0.000000  0.000000  0.000000  0.700000  0.000000  0.000000  0.000000  0.000000  0.000000  0.000000  0.000000  0.000000  0.000000  0.000000  0.000000  0.000000  0.000000  0.000000  0.300000 
 0.200000  0.000000  0.100000  0.000000  0.000000  0.100000  0.000000  0.000000  0.000000  0.000000  0.000000  0.000000  0.000000  0.000000  0.000000  0.500000  0.100000  0.000000  0.000000  0.000000 
 0.100000  0.000000  0.000000  0.000000  0.000000  0.900000  0.000000  0.000000  0.000000  0.000000  0.000000  0.000000  0.000000  0.000000  0.000000  0.000000  0.000000  0.000000  0.000000  0.000000 
 0.700000  0.000000  0.000000  0.000000  0.000000  0.000000  0.000000  0.000000  0.000000  0.100000  0.000000  0.000000  0.000000  0.000000  0.000000  0.100000  0.100000  0.000000  0.000000  0.000000 
 0.000000  0.000000  0.900000  0.000000  0.000000  0.000000  0.000000  0.000000  0.000000  0.000000  0.000000  0.000000  0.000000  0.000000  0.000000  0.000000  0.000000  0.100000  0.000000  0.000000 
 0.000000  0.000000  0.000000  0.000000  0.000000  0.000000  0.000000  0.200000  0.000000  0.800000  0.000000  0.000000  0.000000  0.000000  0.000000  0.000000  0.000000  0.000000  0.000000  0.000000 
 0.000000  0.000000  0.000000  0.000000  0.000000  0.000000  0.000000  0.000000  0.000000  0.800000  0.200000  0.000000  0.000000  0.000000  0.000000  0.000000  0.000000  0.000000  0.000000  0.000000 
 0.000000  0.000000  0.000000  0.000000  0.000000  0.100000  0.000000  0.000000  0.100000  0.000000  0.000000  0.000000  0.000000  0.000000  0.700000  0.000000  0.100000  0.000000  0.000000  0.000000 
 0.000000  0.000000  0.000000  0.000000  0.000000  0.000000  0.000000  0.000000  0.000000  0.900000  0.100000  0.000000  0.000000  0.000000  0.000000  0.000000  0.000000  0.000000  0.000000  0.000000 
 0.000000  0.000000  0.100000  0.000000  0.000000  0.000000  0.000000  0.000000  0.000000  0.000000  0.000000  0.000000  0.000000  0.000000  0.000000  0.400000  0.500000  0.000000  0.000000  0.000000 
 0.000000  0.000000  0.000000  0.000000  0.000000  0.000000  0.000000  0.000000  0.200000  0.000000  0.000000  0.000000  0.000000  0.100000  0.700000  0.000000  0.000000  0.000000  0.000000  0.000000 
 0.000000  0.000000  0.400000  0.300000  0.000000  0.000000  0.000000  0.000000  0.200000  0.000000  0.000000  0.000000  0.000000  0.100000  0.000000  0.000000  0.000000  0.000000  0.000000  0.000000 
 0.000000  0.000000  0.900000  0.100000  0.000000  0.000000  0.000000  0.000000  0.000000  0.000000  0.000000  0.000000  0.000000  0.000000  0.000000  0.000000  0.000000  0.000000  0.000000  0.000000 
 0.000000  0.000000  0.000000  0.000000  0.000000  0.000000  0.000000  0.000000  0.000000  0.800000  0.000000  0.000000  0.000000  0.000000  0.000000  0.000000  0.100000  0.100000  0.000000  0.000000 
 0.000000  0.000000  0.000000  0.000000  0.000000  0.000000  0.000000  0.600000  0.000000  0.000000  0.100000  0.000000  0.000000  0.000000  0.000000  0.000000  0.100000  0.200000  0.000000  0.000000 
 0.000000  0.000000  0.100000  0.000000  0.000000  0.000000  0.100000  0.000000  0.000000  0.000000  0.000000  0.000000  0.000000  0.700000  0.000000  0.000000  0.100000  0.000000  0.000000  0.000000 
 0.000000  0.000000  0.000000  0.000000  0.000000  0.000000  0.000000  0.900000  0.000000  0.100000  0.000000  0.000000  0.000000  0.000000  0.000000  0.000000  0.000000  0.000000  0.000000  0.000000 
 0.000000  0.900000  0.000000  0.000000  0.000000  0.000000  0.000000  0.000000  0.000000  0.100000  0.000000  0.000000  0.000000  0.000000  0.000000  0.000000  0.000000  0.000000  0.000000  0.000000 
 0.000000  0.000000  0.000000  0.000000  0.000000  1.000000  0.000000  0.000000  0.000000  0.000000  0.000000  0.000000  0.000000  0.000000  0.000000  0.000000  0.000000  0.000000  0.000000  0.000000 
 0.100000  0.000000  0.000000  0.000000  0.000000  0.000000  0.000000  0.000000  0.000000  0.200000  0.000000  0.000000  0.300000  0.100000  0.000000  0.000000  0.100000  0.200000  0.000000  0.000000 
 1.000000  0.000000  0.000000  0.000000  0.000000  0.000000  0.000000  0.000000  0.000000  0.000000  0.000000  0.000000  0.000000  0.000000  0.000000  0.000000  0.000000  0.000000  0.000000  0.000000 
 0.000000  0.000000  0.900000  0.100000  0.000000  0.000000  0.000000  0.000000  0.000000  0.000000  0.000000  0.000000  0.000000  0.000000  0.000000  0.000000  0.000000  0.000000  0.000000  0.000000 
 0.000000  0.000000  0.000000  0.000000  0.000000  1.000000  0.000000  0.000000  0.000000  0.000000  0.000000  0.000000  0.000000  0.000000  0.000000  0.000000  0.000000  0.000000  0.000000  0.000000 
 0.000000  0.000000  0.000000  0.000000  0.000000  0.000000  0.000000  1.000000  0.000000  0.000000  0.000000  0.000000  0.000000  0.000000  0.000000  0.000000  0.000000  0.000000  0.000000  0.000000 
 0.000000  0.000000  0.000000  0.000000  0.000000  0.000000  0.000000  0.000000  0.000000  0.000000  0.000000  0.000000  0.000000  0.000000  1.000000  0.000000  0.000000  0.000000  0.000000  0.000000 
 0.000000  0.000000  0.000000  0.000000  0.000000  0.000000  0.000000  0.000000  0.000000  0.800000  0.200000  0.000000  0.000000  0.000000  0.000000  0.000000  0.000000  0.000000  0.000000  0.000000 
 0.000000  0.000000  0.000000  0.000000  0.200000  0.000000  0.200000  0.000000  0.000000  0.000000  0.000000  0.200000  0.000000  0.000000  0.000000  0.000000  0.000000  0.000000  0.000000  0.400000 
 0.000000  0.000000  0.000000  0.000000  0.100000  0.000000  0.000000  0.000000  0.000000  0.000000  0.000000  0.900000  0.000000  0.000000  0.000000  0.000000  0.000000  0.000000  0.000000  0.000000 
 0.600000  0.000000  0.000000  0.000000  0.000000  0.000000  0.000000  0.100000  0.000000  0.100000  0.000000  0.000000  0.000000  0.000000  0.000000  0.200000  0.000000  0.000000  0.000000  0.000000 
 0.000000  0.000000  0.000000  0.000000  0.000000  0.000000  0.000000  0.000000  0.000000  1.000000  0.000000  0.000000  0.000000  0.000000  0.000000  0.000000  0.000000  0.000000  0.000000  0.000000 
 0.000000  0.000000  0.000000  0.000000  0.000000  0.000000  0.300000  0.000000  0.100000  0.000000  0.000000  0.000000  0.000000  0.400000  0.200000  0.000000  0.000000  0.000000  0.000000  0.000000 
 0.300000  0.000000  0.000000  0.000000  0.000000  0.000000  0.000000  0.100000  0.100000  0.000000  0.000000  0.000000  0.000000  0.000000  0.000000  0.500000  0.000000  0.000000  0.000000  0.000000 
 0.000000  0.000000  0.000000  0.000000  0.000000  0.000000  0.000000  0.000000  0.400000  0.000000  0.000000  0.000000  0.000000  0.000000  0.600000  0.000000  0.000000  0.000000  0.000000  0.000000 
--------------------------------------------------------------------------------

--------------------------------------------------------------------------------
	Motif 4 regular expression
--------------------------------------------------------------------------------
[AS][TS][AIV][QAD][EQ][TV][QTR]QWL[QHT][AHN][NH]RF[ASH][NHS][YF][VL][RS][TL]F[ASQ]N[FY][SA]GAD[LI][LM]RL[TS][RK][DEK]DL[IV]QICG[PLV]ADGIR[LM][YFHN]N[AS]L[QHR][SA][RK]
--------------------------------------------------------------------------------


Time 1187.31 secs.

********************************************************************************


********************************************************************************
MOTIF  5	width =   61   sites =  16   llr = 1545   E-value = 7.9e-238
********************************************************************************
--------------------------------------------------------------------------------
	Motif 5 Description
--------------------------------------------------------------------------------
Simplified        A  :9::::1::11::1:4:41::::11:::11::::::::::1:::::::::::::1:::11:
pos.-specific     C  :::1:1:1:::::::1::::2:::::::::::::::::::::::::1::::1:::1:::::
probability       D  2:::::1:::12::1::::::1:212::::::::::1::::::993:::::14:55:::1:
matrix            E  :::::24:::23::31:23::::111:::::1:::::::111:::3::33:137:::1:6:
                  F  :::1::::::::2:::::::1::::::::111::::::::::2::::::13:::::7:1:1
                  G  :1:::::::::3::1::::::4:::::::1::::1::a:::::::::::1:::3:::::::
                  H  2::1::::::11::1::::::::::1::1:::2::::::1:1::::::13::1::1:::::
                  I  ::3:::::1:1:::::4:::::7:1::6::2111::::613:1:::34::1::::1:34:3
                  K  :::::21:::2::313::19:2::112:13::43145::1:2:::::::::::::::::::
                  L  ::4:9::2:4::82::3:1:::1:1:1:1:12::::::44:3::::1:::3::::::13:3
                  M  ::1311:1:::::2::::2:::::::21:::::::::::::13:::3::::1::::3:::1
                  N  1::::11:1::::12:::2::1::11::11::::211::::3::13:::1::3::::1:1:
                  P  :1::::14:::::::::::::::43::::::::::1:::::::::::::::3:::::::::
                  Q  ::::::1:::2:::11::::1::::23::1:::2:1:::::::::1::21:2::3::1:1:
                  R  3::::1:3::1::111:::1:1:1::1:13::31:2:::::1:::1::41:1:::::::::
                  S  1::1:11:1:11::1::41::1:1112:1:::::3:1:1::::1::::1::2::1::::1:
                  T  1::::1::81:::1:1::1:::1112:11:2::1312::1::::::1:1::::::3:2::1
                  V  ::3:11:::5:111::3::1::1:1::33:4::2::::::6:4:::26:::::::::2111
                  W  ::::::::::::::::::::1::::::::::::::::::::::::::::::::::::::::
                  Y  :::4::::::::::::::::6::::::::::6:::::::1::::::::::3::::::::::

         bits    6.9                                                              
                 6.2                                                              
                 5.5                                                              
                 4.8                                                              
Relative         4.1                                      *                  *    
Entropy          3.4  *  *              **                *     **  *     *  *    
(139.3 bits)     2.8  * **   **  *   *  ** *    *   **    ** * ***  *  * ** **    
                 2.1 *****  *** **  *** ****   ** ********** *********** ***** ***
                 1.4 ************************ ************************************
                 0.7 *************************************************************
                 0.0 -------------------------------------------------------------

Multilevel           RALYLxEPTVxELKEAIAEKYGIPPxQIVKVYKKTKKGILVLVDDNIVREFPDEDDFIIEI
consensus              IM   R L G   KLS         V R  R S   L INM  DMIEHL EGQTM L L
sequence               V             V                            E    Y N        
                                                                                  
                                                                                  
--------------------------------------------------------------------------------

--------------------------------------------------------------------------------
	Motif 5 sites sorted by position p-value
--------------------------------------------------------------------------------
Sequence name             Start   P-value                                        Site                           
-------------             ----- ---------            -------------------------------------------------------------
HosGRHL2                    535  6.04e-51 YVRKETDDVF DALMLKSPTVKGLMEAISEKYGLPVEKIAKLYKKSKKGILVNMDDNIIEHYSNEDTFILNM ESMVEGFKVT
BrfGRH                      522  1.04e-48 YVRKEEDDVY DALMLREPSVQGLLSAVEEKYKVPNDKVSKVFKKSKKGILVNIDDNIIEHYCNEDTFIIEL QEETDGNIRV
TraGRH                      236  1.08e-47 YVKKEEETAY HALMLKNCTVAELVDCLAKKYGVRTDMITGVYKRTKKGILVNMDDQIVEHFQDEDDFEIQL NFDNQTGHFD
CiiGRH                      298  7.99e-47 YVRRETDDVY DGIMLCDPTLEGLKRAVSEKYGIPVQKMSKVLKKSRKGILVNVDDNIVRHYSNEDTFIIAV E         
AsnLSFL2                    606  1.47e-46 RNDQRSDDYY RAVYLTERTVRDLMEKISMKQRIDPQRIVRVLHVKQNGLKIMVDDDVVRELPDGQDMVVEI SEASSIETAA
AsnLSFL1                    615  1.47e-46 RNDQRSDDYY RAVYLTERTVRDLMEKISMKQRIDPQRIVRVLHVKQNGLKIMVDDDVVRELPDGQDMVVEI SEAS      
MyfLSFL                     771  1.16e-43 VAGKTCDNYY RAIYLMKRSLKEFNNTLAMKCGIEPTQVLRTYRINRDGLTVLFDDECIRELPEGQDMTAEF CEVQPDTPVK
MygLSFL                     710  1.44e-43 AGQTPPDNFH RAVYLMNRTLKDFTNAVATKCNIEPTQILRTYRINRDGLHILFDDECIREIPEGQDMTAEF SEIKVDTPIK
AmqGRH                      588  1.44e-43 YVRKEEEKVY NALSLRELTVEELKHQISNKYDIPDEMIHFIYKKTKKGLIVRFDDELVTRFEDEDDFIIDL DFDNQKGHFD
MnlGRH                      383  1.06e-41 YVKKPGEKIY SALCLNKPTLDVLKEELASKYSIPKNMVAKFYKRTKKGLLIHMDNRMVEQFQDEDDFNIEI SFQNKEGIFE
NevLSF                      453  2.80e-40 TQQVSGMKEY HAMFLEALTLHHLRKKLANKCSITEDQIVAVYRQGPTGIYVLVDDEMVRNLMDEAHFVLQL HREEETSLYR
LogGRH                      803  4.99e-40 YVKEKQDTAF TALMLKQPNVQSLLQAIEEKYKIASSSTKNLFKKSTKGILVKMDDNIIQHYSHESTFNIEI KSSVDQYDII
TrvLSFL                     671  1.72e-39 KAESGKKEYH RAIYLSSRTLQELNGRIAAKWGLDASLIVRTIHVTKTGIEVEMDDDVVQELREGQDMQLEI EDVVEQPSIK
DrmGRHA                     985  1.34e-36 YVRQENEEVY TPLHVVPPTTIGLLNAIENKYKISTTSINNIYRTNKKGITAKIDDDMISFYCNEDIFLLEV QQIEDDLYDV
HosLBP1a                    466  7.88e-33 ENGSGAPYVY HAIYLEEMIASEVARKLALVFNIPLHQINQVYRQGPTGIHILVSDQMVQNFQDESCFLFST VKAESSDGIH
NvGRH2                       80  5.24e-32 YVRQETEKAY NAVFMEELTVESFKEAVSLRYGTPIKSVRKIEIQTNSGSIEKVDDNTIHGFDEEDTFTIVL NYNKVEGTCD
--------------------------------------------------------------------------------

--------------------------------------------------------------------------------
	Motif 5 block diagrams
--------------------------------------------------------------------------------
SEQUENCE NAME            POSITION P-VALUE  MOTIF DIAGRAM
-------------            ----------------  -------------
HosGRHL2                            6e-51  534_[5]_14
BrfGRH                              1e-48  521_[5]_19
TraGRH                            1.1e-47  235_[5]_16
CiiGRH                              8e-47  297_[5]_1
AsnLSFL2                          1.5e-46  605_[5]_27
AsnLSFL1                          1.5e-46  614_[5]_4
MyfLSFL                           1.2e-43  770_[5]_45
MygLSFL                           1.4e-43  709_[5]_45
AmqGRH                            1.4e-43  587_[5]_15
MnlGRH                            1.1e-41  382_[5]_74
NevLSF                            2.8e-40  452_[5]_14
LogGRH                              5e-40  802_[5]_18
TrvLSFL                           1.7e-39  670_[5]_37
DrmGRHA                           1.3e-36  984_[5]_18
HosLBP1a                          7.9e-33  465_[5]_14
NvGRH2                            5.2e-32  79_[5]_17
--------------------------------------------------------------------------------

--------------------------------------------------------------------------------
	Motif 5 in BLOCKS format
--------------------------------------------------------------------------------
BL   MOTIF 5 width=61 seqs=16
HosGRHL2                 (  535) DALMLKSPTVKGLMEAISEKYGLPVEKIAKLYKKSKKGILVNMDDNIIEHYSNEDTFILNM  1 
BrfGRH                   (  522) DALMLREPSVQGLLSAVEEKYKVPNDKVSKVFKKSKKGILVNIDDNIIEHYCNEDTFIIEL  1 
TraGRH                   (  236) HALMLKNCTVAELVDCLAKKYGVRTDMITGVYKRTKKGILVNMDDQIVEHFQDEDDFEIQL  1 
CiiGRH                   (  298) DGIMLCDPTLEGLKRAVSEKYGIPVQKMSKVLKKSRKGILVNVDDNIVRHYSNEDTFIIAV  1 
AsnLSFL2                 (  606) RAVYLTERTVRDLMEKISMKQRIDPQRIVRVLHVKQNGLKIMVDDDVVRELPDGQDMVVEI  1 
AsnLSFL1                 (  615) RAVYLTERTVRDLMEKISMKQRIDPQRIVRVLHVKQNGLKIMVDDDVVRELPDGQDMVVEI  1 
MyfLSFL                  (  771) RAIYLMKRSLKEFNNTLAMKCGIEPTQVLRTYRINRDGLTVLFDDECIRELPEGQDMTAEF  1 
MygLSFL                  (  710) RAVYLMNRTLKDFTNAVATKCNIEPTQILRTYRINRDGLHILFDDECIREIPEGQDMTAEF  1 
AmqGRH                   (  588) NALSLRELTVEELKHQISNKYDIPDEMIHFIYKKTKKGLIVRFDDELVTRFEDEDDFIIDL  1 
MnlGRH                   (  383) SALCLNKPTLDVLKEELASKYSIPKNMVAKFYKRTKKGLLIHMDNRMVEQFQDEDDFNIEI  1 
NevLSF                   (  453) HAMFLEALTLHHLRKKLANKCSITEDQIVAVYRQGPTGIYVLVDDEMVRNLMDEAHFVLQL  1 
LogGRH                   (  803) TALMLKQPNVQSLLQAIEEKYKIASSSTKNLFKKSTKGILVKMDDNIIQHYSHESTFNIEI  1 
TrvLSFL                  (  671) RAIYLSSRTLQELNGRIAAKWGLDASLIVRTIHVTKTGIEVEMDDDVVQELREGQDMQLEI  1 
DrmGRHA                  (  985) TPLHVVPPTTIGLLNAIENKYKISTTSINNIYRTNKKGITAKIDDDMISFYCNEDIFLLEV  1 
HosLBP1a                 (  466) HAIYLEEMIASEVARKLALVFNIPLHQINQVYRQGPTGIHILVSDQMVQNFQDESCFLFST  1 
NvGRH2                   (   80) NAVFMEELTVESFKEAVSLRYGTPIKSVRKIEIQTNSGSIEKVDDNTIHGFDEEDTFTIVL  1 
//

--------------------------------------------------------------------------------

--------------------------------------------------------------------------------
	Motif 5 position-specific scoring matrix
--------------------------------------------------------------------------------
log-odds matrix: alength= 20 w= 61 n= 15118 bayes= 10.62 E= 7.9e-238 
  -258   -352    158   -191   -424   -222    237   -451   -191   -419   -359    143   -394   -245    248    -46     84   -395   -385   -346 
   361   -117   -466   -420   -388      3   -454   -373   -425   -368   -301   -398    -47   -449   -400   -196   -262   -211   -354   -444 
  -388   -307   -686   -611   -237   -587   -577    218   -590    245    150   -595   -622   -568   -561   -598   -407    210   -359   -421 
  -190    141   -317   -273    198   -314     76   -222   -270   -193    282   -276   -355   -317   -250   -110   -272   -201    -16    375 
  -339   -265   -527   -428   -161   -476   -411   -113   -406    341    112   -455   -458   -382   -357   -464   -350    -22   -258   -327 
  -119    176   -155    143   -278   -212   -151   -272    154   -243    201     38   -284   -110    117    -44     74     -7   -236   -227 
     5   -276     14    234   -305   -227   -171   -300    110   -268   -197    113    -30     25   -122     22   -170   -242   -262   -251 
  -201    192   -414   -335   -216   -340   -324   -151   -231    111    131   -338    251   -315    233   -319   -247   -142   -247   -282 
  -252   -195   -388   -406   -369   -399   -375    -38   -320   -371   -225    -12   -435   -346   -318     28    352   -228   -323   -413 
    -6   -208   -552   -475   -257   -417   -445    -75   -449    213   -159   -446   -506   -470   -432   -410     -5    303   -313   -341 
     9   -251      7    143   -281   -211     76    -13    154   -246   -175   -119   -283    142    117    -44   -149   -222   -238   -228 
  -219   -368    154    229   -415    190     82   -405   -167   -375   -310   -140   -372   -193   -230     25   -253     -6   -373   -347 
  -402   -319   -622   -526    200   -555   -486   -138   -503    325    -62   -544   -541   -464   -450   -555   -415      7   -289   -353 
     6   -191   -217   -134   -221   -246   -193   -166    186    100    266    109   -320   -161     39   -210      2     22   -212   -222 
  -125   -257      9    204   -288     -1     77   -286     50   -254   -183    162   -289     26    118    -44   -155   -229   -245   -234 
   234    182   -188     29   -309   -235   -171   -299    194   -266   -197   -146   -312     25     56   -197     -2   -241   -257   -253 
  -367   -287   -623   -583   -307   -577   -620    303   -559    185   -181   -559   -627   -601   -574   -580   -381    213   -433   -453 
   265   -220   -343    158   -514   -264   -464   -511   -413   -500   -427   -353   -450   -401   -438    186   -298   -359   -472   -524 
     9   -245   -156    176   -274   -213   -153   -264     50     35    256    160   -285   -112   -102    -44      2   -212   -235   -227 
  -342   -309   -486   -419   -511   -432   -397   -391    401   -447   -371   -354   -480   -412     -7   -474   -390   -250   -340   -459 
  -386    359   -496   -462    127   -474   -190   -377   -442   -324   -315   -408   -520     90   -403   -444   -440   -363    274    408 
  -258   -352     30   -193   -425    254   -229   -448    160   -414   -354    141   -395   -241    124     32   -260   -392   -380   -347 
  -290   -250   -419   -400   -239   -419   -440    365   -357     19    -59   -368   -484   -424   -382   -396   -152    131   -291   -301 
   -15   -289    112     75   -346   -272   -245   -338   -160   -304   -262   -208    287   -203      7    -77    -30   -281   -323   -328 
     9   -244      6     36   -274   -213   -152    -11     50    -46   -169     37    149   -112   -102    -44     74     76   -235   -226 
  -130   -262    134    101   -294   -213     77   -292     48   -260   -189     42   -293    143   -112     24    124   -235   -251   -239 
  -238   -335   -298   -192   -401   -317   -222   -360    180    -43    276   -223   -396    192    147     73   -256   -312   -310   -324 
  -293   -251   -429   -409   -246   -427   -449    361   -367    -41     45   -378   -492   -434   -392   -405   -132    162   -300   -309 
    76   -231   -166    -84   -261   -218     75   -238     47     38   -159    111   -290   -119     44     21      2    169   -229   -224 
    -1   -291   -210   -124     45      0   -184   -320    228   -284   -217    115   -333     25    244   -221   -197   -266   -273   -272 
  -249   -200   -534   -457     67   -427   -423    178   -431     73   -140   -434   -495   -454   -412   -418    135    288   -292   -324 
  -177   -147   -305    -70    198   -303    -35    -44   -259     44   -148   -267   -343   -308   -239   -257   -261   -189    -12    402 
  -346   -399   -465   -295   -524   -399    238      2    290   -379   -327   -300   -489   -198    265   -396   -342   -389   -356   -395 
  -258   -323   -342   -224   -388   -338   -238     97    240   -307   -253   -248   -419    155    148   -317     -8    148   -309   -331 
  -270   -327   -155   -228   -442    102   -254   -450    101   -447   -374    188   -415   -281   -279    123    220   -395   -403   -373 
  -269   -358   -333   -219   -439   -339   -235   -389    284   -344   -285     30     72    105    196   -318     -9   -341   -327   -347 
  -283   -368    111   -208   -452   -225   -240   -488    295   -455   -400    146   -412   -268   -265    -47    140   -432   -412   -366 
  -325   -400   -411   -464   -542    412   -479   -569   -445   -579   -496   -373   -540   -536   -428   -428   -492   -506   -415   -514 
  -344   -284   -600   -544   -230   -512   -520    329   -510    214   -119   -516   -575   -521   -498    -87   -367    -72   -330   -376 
  -147   -161   -266      4   -189   -266    162    105     96    197    -95   -210   -342   -204   -176   -236     77    -99   -195     69 
   -31   -155   -427    -81   -288   -401   -381    188   -382   -199   -193   -406   -421   -435   -347   -405   -220    348   -344   -405 
  -168   -286   -211     25   -328   -256     80   -310    168    132    211    204   -331   -137     64   -219   -194   -258   -269   -268 
  -352   -277   -652   -579    223   -548   -551    135   -556   -137    365   -555   -602   -560   -539   -551   -372    266   -365   -405 
  -317   -323    389   -105   -406   -342   -301   -408   -380   -422   -374    -99   -497   -391   -374   -224   -388   -374   -334   -373 
  -314   -319    389    -99   -400   -340   -296   -402   -377   -416   -368    -43   -494   -387   -369   -368   -386   -368   -328   -367 
  -263   -450    196    212   -505   -291   -298   -474   -214   -443   -383    248   -408    101     26   -303   -309   -398   -461   -421 
  -218    300   -498   -414   -204   -376   -370    242   -382      5    323   -383   -454   -403   -364   -363     -3    176   -240   -270 
  -370   -283   -685   -641   -387   -622   -732    297   -634   -242   -265   -621   -673   -703   -668   -641   -391    326   -570   -535 
  -160   -288   -182    183   -326   -246     79   -315    -53   -281   -213   -151   -322    148    264    -52     -2   -259   -272   -266 
  -148   -266   -159    200     36     -5    305   -306    -81   -271   -201    113   -307     21     40   -190   -174   -250   -249   -217 
  -464   -364   -637   -595    303   -572   -324     27   -561    198   -172   -516   -609   -520   -504   -569   -484   -298   -152    323 
  -119    272      7     37   -281   -212   -152   -278    -56   -246    110   -120    151    141     45     67   -150   -222   -239   -229 
  -317   -417    278    197   -517   -245     87   -554   -272   -525   -484    228   -438   -289   -353   -275   -316   -487   -482   -418 
  -373   -503   -265    348   -642    241   -485   -620   -387   -583   -540   -387   -533   -363   -479   -468   -468   -526   -559   -587 
    -4   -348    292   -127   -491   -247   -285   -509   -255   -481   -425   -124   -425    227   -322     33   -297   -425   -453   -412 
  -211    197    281   -230   -295   -257     77     12   -230   -263   -212   -145   -399   -277   -266   -229    215   -206   -293   -298 
  -497   -393   -696   -665    415   -599   -410   -240   -626   -144    369   -579   -643   -567   -561   -626   -523   -307   -208   -142 
  -155   -128   -363    -14   -157   -294   -271    201   -251     73    -67    103   -372     -8   -253   -272    130    163   -175   -204 
    45   -219   -496   -441     41   -424   -425    310   -405    139    -98   -411   -494   -439   -403   -409   -282    130   -279   -307 
    -6   -398     32    307   -422   -303   -267   -389   -154   -358   -291     28   -363    100   -225    -65   -259     -7   -377   -360 
  -237   -189   -504   -422    155   -389   -376    248   -389    189    144   -393   -461   -402   -368   -375    -11    121   -230   -270 
--------------------------------------------------------------------------------

--------------------------------------------------------------------------------
	Motif 5 position-specific probability matrix
--------------------------------------------------------------------------------
letter-probability matrix: alength= 20 w= 61 nsites= 16 E= 7.9e-238 
 0.000000  0.000000  0.187500  0.000000  0.000000  0.000000  0.187500  0.000000  0.000000  0.000000  0.000000  0.125000  0.000000  0.000000  0.312500  0.062500  0.125000  0.000000  0.000000  0.000000 
 0.875000  0.000000  0.000000  0.000000  0.000000  0.062500  0.000000  0.000000  0.000000  0.000000  0.000000  0.000000  0.062500  0.000000  0.000000  0.000000  0.000000  0.000000  0.000000  0.000000 
 0.000000  0.000000  0.000000  0.000000  0.000000  0.000000  0.000000  0.250000  0.000000  0.437500  0.062500  0.000000  0.000000  0.000000  0.000000  0.000000  0.000000  0.250000  0.000000  0.000000 
 0.000000  0.062500  0.000000  0.000000  0.125000  0.000000  0.062500  0.000000  0.000000  0.000000  0.312500  0.000000  0.000000  0.000000  0.000000  0.062500  0.000000  0.000000  0.000000  0.375000 
 0.000000  0.000000  0.000000  0.000000  0.000000  0.000000  0.000000  0.000000  0.000000  0.875000  0.062500  0.000000  0.000000  0.000000  0.000000  0.000000  0.000000  0.062500  0.000000  0.000000 
 0.000000  0.062500  0.000000  0.187500  0.000000  0.000000  0.000000  0.000000  0.187500  0.000000  0.125000  0.062500  0.000000  0.000000  0.125000  0.062500  0.125000  0.062500  0.000000  0.000000 
 0.062500  0.000000  0.062500  0.375000  0.000000  0.000000  0.000000  0.000000  0.125000  0.000000  0.000000  0.125000  0.062500  0.062500  0.000000  0.125000  0.000000  0.000000  0.000000  0.000000 
 0.000000  0.062500  0.000000  0.000000  0.000000  0.000000  0.000000  0.000000  0.000000  0.187500  0.062500  0.000000  0.375000  0.000000  0.312500  0.000000  0.000000  0.000000  0.000000  0.000000 
 0.000000  0.000000  0.000000  0.000000  0.000000  0.000000  0.000000  0.062500  0.000000  0.000000  0.000000  0.062500  0.000000  0.000000  0.000000  0.125000  0.750000  0.000000  0.000000  0.000000 
 0.062500  0.000000  0.000000  0.000000  0.000000  0.000000  0.000000  0.000000  0.000000  0.375000  0.000000  0.000000  0.000000  0.000000  0.000000  0.000000  0.062500  0.500000  0.000000  0.000000 
 0.062500  0.000000  0.062500  0.187500  0.000000  0.000000  0.062500  0.062500  0.187500  0.000000  0.000000  0.000000  0.000000  0.187500  0.125000  0.062500  0.000000  0.000000  0.000000  0.000000 
 0.000000  0.000000  0.187500  0.312500  0.000000  0.250000  0.062500  0.000000  0.000000  0.000000  0.000000  0.000000  0.000000  0.000000  0.000000  0.125000  0.000000  0.062500  0.000000  0.000000 
 0.000000  0.000000  0.000000  0.000000  0.187500  0.000000  0.000000  0.000000  0.000000  0.750000  0.000000  0.000000  0.000000  0.000000  0.000000  0.000000  0.000000  0.062500  0.000000  0.000000 
 0.062500  0.000000  0.000000  0.000000  0.000000  0.000000  0.000000  0.000000  0.250000  0.187500  0.187500  0.125000  0.000000  0.000000  0.062500  0.000000  0.062500  0.062500  0.000000  0.000000 
 0.000000  0.000000  0.062500  0.312500  0.000000  0.062500  0.062500  0.000000  0.062500  0.000000  0.000000  0.187500  0.000000  0.062500  0.125000  0.062500  0.000000  0.000000  0.000000  0.000000 
 0.437500  0.062500  0.000000  0.062500  0.000000  0.000000  0.000000  0.000000  0.250000  0.000000  0.000000  0.000000  0.000000  0.062500  0.062500  0.000000  0.062500  0.000000  0.000000  0.000000 
 0.000000  0.000000  0.000000  0.000000  0.000000  0.000000  0.000000  0.437500  0.000000  0.312500  0.000000  0.000000  0.000000  0.000000  0.000000  0.000000  0.000000  0.250000  0.000000  0.000000 
 0.437500  0.000000  0.000000  0.187500  0.000000  0.000000  0.000000  0.000000  0.000000  0.000000  0.000000  0.000000  0.000000  0.000000  0.000000  0.375000  0.000000  0.000000  0.000000  0.000000 
 0.062500  0.000000  0.000000  0.250000  0.000000  0.000000  0.000000  0.000000  0.062500  0.125000  0.187500  0.187500  0.000000  0.000000  0.000000  0.062500  0.062500  0.000000  0.000000  0.000000 
 0.000000  0.000000  0.000000  0.000000  0.000000  0.000000  0.000000  0.000000  0.875000  0.000000  0.000000  0.000000  0.000000  0.000000  0.062500  0.000000  0.000000  0.062500  0.000000  0.000000 
 0.000000  0.187500  0.000000  0.000000  0.062500  0.000000  0.000000  0.000000  0.000000  0.000000  0.000000  0.000000  0.000000  0.125000  0.000000  0.000000  0.000000  0.000000  0.062500  0.562500 
 0.000000  0.000000  0.062500  0.000000  0.000000  0.375000  0.000000  0.000000  0.187500  0.000000  0.000000  0.125000  0.000000  0.000000  0.125000  0.125000  0.000000  0.000000  0.000000  0.000000 
 0.000000  0.000000  0.000000  0.000000  0.000000  0.000000  0.000000  0.687500  0.000000  0.125000  0.000000  0.000000  0.000000  0.000000  0.000000  0.000000  0.062500  0.125000  0.000000  0.000000 
 0.062500  0.000000  0.187500  0.125000  0.000000  0.000000  0.000000  0.000000  0.000000  0.000000  0.000000  0.000000  0.437500  0.000000  0.062500  0.062500  0.062500  0.000000  0.000000  0.000000 
 0.062500  0.000000  0.062500  0.062500  0.000000  0.000000  0.000000  0.062500  0.062500  0.062500  0.000000  0.062500  0.250000  0.000000  0.000000  0.062500  0.125000  0.125000  0.000000  0.000000 
 0.000000  0.000000  0.187500  0.125000  0.000000  0.000000  0.062500  0.000000  0.062500  0.000000  0.000000  0.062500  0.000000  0.187500  0.000000  0.125000  0.187500  0.000000  0.000000  0.000000 
 0.000000  0.000000  0.000000  0.000000  0.000000  0.000000  0.000000  0.000000  0.187500  0.062500  0.187500  0.000000  0.000000  0.250000  0.125000  0.187500  0.000000  0.000000  0.000000  0.000000 
 0.000000  0.000000  0.000000  0.000000  0.000000  0.000000  0.000000  0.625000  0.000000  0.000000  0.062500  0.000000  0.000000  0.000000  0.000000  0.000000  0.062500  0.250000  0.000000  0.000000 
 0.125000  0.000000  0.000000  0.000000  0.000000  0.000000  0.062500  0.000000  0.062500  0.125000  0.000000  0.125000  0.000000  0.000000  0.062500  0.125000  0.062500  0.250000  0.000000  0.000000 
 0.062500  0.000000  0.000000  0.000000  0.062500  0.062500  0.000000  0.000000  0.312500  0.000000  0.000000  0.125000  0.000000  0.062500  0.312500  0.000000  0.000000  0.000000  0.000000  0.000000 
 0.000000  0.000000  0.000000  0.000000  0.062500  0.000000  0.000000  0.187500  0.000000  0.125000  0.000000  0.000000  0.000000  0.000000  0.000000  0.000000  0.187500  0.437500  0.000000  0.000000 
 0.000000  0.000000  0.000000  0.062500  0.125000  0.000000  0.000000  0.062500  0.000000  0.187500  0.000000  0.000000  0.000000  0.000000  0.000000  0.000000  0.000000  0.000000  0.000000  0.562500 
 0.000000  0.000000  0.000000  0.000000  0.000000  0.000000  0.187500  0.062500  0.437500  0.000000  0.000000  0.000000  0.000000  0.000000  0.312500  0.000000  0.000000  0.000000  0.000000  0.000000 
 0.000000  0.000000  0.000000  0.000000  0.000000  0.000000  0.000000  0.125000  0.312500  0.000000  0.000000  0.000000  0.000000  0.187500  0.125000  0.000000  0.062500  0.187500  0.000000  0.000000 
 0.000000  0.000000  0.000000  0.000000  0.000000  0.125000  0.000000  0.000000  0.125000  0.000000  0.000000  0.187500  0.000000  0.000000  0.000000  0.250000  0.312500  0.000000  0.000000  0.000000 
 0.000000  0.000000  0.000000  0.000000  0.000000  0.000000  0.000000  0.000000  0.437500  0.000000  0.000000  0.062500  0.125000  0.125000  0.187500  0.000000  0.062500  0.000000  0.000000  0.000000 
 0.000000  0.000000  0.125000  0.000000  0.000000  0.000000  0.000000  0.000000  0.500000  0.000000  0.000000  0.125000  0.000000  0.000000  0.000000  0.062500  0.187500  0.000000  0.000000  0.000000 
 0.000000  0.000000  0.000000  0.000000  0.000000  1.000000  0.000000  0.000000  0.000000  0.000000  0.000000  0.000000  0.000000  0.000000  0.000000  0.000000  0.000000  0.000000  0.000000  0.000000 
 0.000000  0.000000  0.000000  0.000000  0.000000  0.000000  0.000000  0.562500  0.000000  0.375000  0.000000  0.000000  0.000000  0.000000  0.000000  0.062500  0.000000  0.000000  0.000000  0.000000 
 0.000000  0.000000  0.000000  0.062500  0.000000  0.000000  0.125000  0.125000  0.125000  0.375000  0.000000  0.000000  0.000000  0.000000  0.000000  0.000000  0.125000  0.000000  0.000000  0.062500 
 0.062500  0.000000  0.000000  0.062500  0.000000  0.000000  0.000000  0.312500  0.000000  0.000000  0.000000  0.000000  0.000000  0.000000  0.000000  0.000000  0.000000  0.562500  0.000000  0.000000 
 0.000000  0.000000  0.000000  0.062500  0.000000  0.000000  0.062500  0.000000  0.187500  0.250000  0.125000  0.250000  0.000000  0.000000  0.062500  0.000000  0.000000  0.000000  0.000000  0.000000 
 0.000000  0.000000  0.000000  0.000000  0.187500  0.000000  0.000000  0.125000  0.000000  0.000000  0.312500  0.000000  0.000000  0.000000  0.000000  0.000000  0.000000  0.375000  0.000000  0.000000 
 0.000000  0.000000  0.937500  0.000000  0.000000  0.000000  0.000000  0.000000  0.000000  0.000000  0.000000  0.000000  0.000000  0.000000  0.000000  0.062500  0.000000  0.000000  0.000000  0.000000 
 0.000000  0.000000  0.937500  0.000000  0.000000  0.000000  0.000000  0.000000  0.000000  0.000000  0.000000  0.062500  0.000000  0.000000  0.000000  0.000000  0.000000  0.000000  0.000000  0.000000 
 0.000000  0.000000  0.250000  0.250000  0.000000  0.000000  0.000000  0.000000  0.000000  0.000000  0.000000  0.312500  0.000000  0.125000  0.062500  0.000000  0.000000  0.000000  0.000000  0.000000 
 0.000000  0.125000  0.000000  0.000000  0.000000  0.000000  0.000000  0.312500  0.000000  0.062500  0.250000  0.000000  0.000000  0.000000  0.000000  0.000000  0.062500  0.187500  0.000000  0.000000 
 0.000000  0.000000  0.000000  0.000000  0.000000  0.000000  0.000000  0.437500  0.000000  0.000000  0.000000  0.000000  0.000000  0.000000  0.000000  0.000000  0.000000  0.562500  0.000000  0.000000 
 0.000000  0.000000  0.000000  0.250000  0.000000  0.000000  0.062500  0.000000  0.000000  0.000000  0.000000  0.000000  0.000000  0.187500  0.375000  0.062500  0.062500  0.000000  0.000000  0.000000 
 0.000000  0.000000  0.000000  0.312500  0.062500  0.062500  0.312500  0.000000  0.000000  0.000000  0.000000  0.125000  0.000000  0.062500  0.062500  0.000000  0.000000  0.000000  0.000000  0.000000 
 0.000000  0.000000  0.000000  0.000000  0.312500  0.000000  0.000000  0.062500  0.000000  0.312500  0.000000  0.000000  0.000000  0.000000  0.000000  0.000000  0.000000  0.000000  0.000000  0.312500 
 0.000000  0.125000  0.062500  0.062500  0.000000  0.000000  0.000000  0.000000  0.000000  0.000000  0.062500  0.000000  0.250000  0.187500  0.062500  0.187500  0.000000  0.000000  0.000000  0.000000 
 0.000000  0.000000  0.437500  0.250000  0.000000  0.000000  0.062500  0.000000  0.000000  0.000000  0.000000  0.250000  0.000000  0.000000  0.000000  0.000000  0.000000  0.000000  0.000000  0.000000 
 0.000000  0.000000  0.000000  0.687500  0.000000  0.312500  0.000000  0.000000  0.000000  0.000000  0.000000  0.000000  0.000000  0.000000  0.000000  0.000000  0.000000  0.000000  0.000000  0.000000 
 0.062500  0.000000  0.500000  0.000000  0.000000  0.000000  0.000000  0.000000  0.000000  0.000000  0.000000  0.000000  0.000000  0.312500  0.000000  0.125000  0.000000  0.000000  0.000000  0.000000 
 0.000000  0.062500  0.500000  0.000000  0.000000  0.000000  0.062500  0.062500  0.000000  0.000000  0.000000  0.000000  0.000000  0.000000  0.000000  0.000000  0.312500  0.000000  0.000000  0.000000 
 0.000000  0.000000  0.000000  0.000000  0.687500  0.000000  0.000000  0.000000  0.000000  0.000000  0.312500  0.000000  0.000000  0.000000  0.000000  0.000000  0.000000  0.000000  0.000000  0.000000 
 0.000000  0.000000  0.000000  0.062500  0.000000  0.000000  0.000000  0.250000  0.000000  0.125000  0.000000  0.125000  0.000000  0.062500  0.000000  0.000000  0.187500  0.187500  0.000000  0.000000 
 0.125000  0.000000  0.000000  0.000000  0.062500  0.000000  0.000000  0.437500  0.000000  0.250000  0.000000  0.000000  0.000000  0.000000  0.000000  0.000000  0.000000  0.125000  0.000000  0.000000 
 0.062500  0.000000  0.062500  0.562500  0.000000  0.000000  0.000000  0.000000  0.000000  0.000000  0.000000  0.062500  0.000000  0.125000  0.000000  0.062500  0.000000  0.062500  0.000000  0.000000 
 0.000000  0.000000  0.000000  0.000000  0.125000  0.000000  0.000000  0.312500  0.000000  0.312500  0.062500  0.000000  0.000000  0.000000  0.000000  0.000000  0.062500  0.125000  0.000000  0.000000 
--------------------------------------------------------------------------------

--------------------------------------------------------------------------------
	Motif 5 regular expression
--------------------------------------------------------------------------------
RA[LIV][YM]LxE[PR]T[VL]x[EG]LKE[AK][ILV][AS]EKYGIPPxQ[IV]V[KR]VY[KR]K[TS]KKG[IL]L[VI][LN][VM]DD[NDE][IM][VI][RE][EH][FLY]P[DEN][EG][DQ][DT][FM]I[IL]E[IL]
--------------------------------------------------------------------------------


Time 1422.67 secs.

********************************************************************************


********************************************************************************
MOTIF  6	width =   15   sites =  26   llr = 799   E-value = 1.7e-158
********************************************************************************
--------------------------------------------------------------------------------
	Motif 6 Description
--------------------------------------------------------------------------------
Simplified        A  ::::::::::2:::1
pos.-specific     C  :::::::::2:::::
probability       D  :::::::::::5:::
matrix            E  :3:::::::::2:23
                  F  ::::::3::::::3:
                  G  a::a:::::::::::
                  H  :::::::3:::::::
                  I  ::::4:::3:4:::1
                  K  ::a::::::::2:::
                  L  ::::2:5:5:1::::
                  M  ::::::::::1:::2
                  N  :::::::::::::::
                  P  :::::a:::::::::
                  Q  :::::::::7:::::
                  R  :::::::6:::::::
                  S  ::::::::::::::2
                  T  ::::::::::::9::
                  V  :6::3:2:112::::
                  W  :::::::::::::::
                  Y  :::::::::::::4:

         bits    6.9                
                 6.2                
                 5.5                
                 4.8                
Relative         4.1 * **           
Entropy          3.4 * ** *   *  *  
(44.3 bits)      2.8 **** *** *  ** 
                 2.1 ************** 
                 1.4 ***************
                 0.7 ***************
                 0.0 ---------------

Multilevel           GVKGIPLRLQIDTYE
consensus             E  V FHI    FS
sequence                 L          
                                    
                                    
--------------------------------------------------------------------------------

--------------------------------------------------------------------------------
	Motif 6 sites sorted by position p-value
--------------------------------------------------------------------------------
Sequence name             Start   P-value                 Site    
-------------             ----- ---------            ---------------
TraGRH                       86  5.48e-18 CLSTDFSPQK GVKGIPLHLQIDTYE DLTSSDVEPV
NevGRH1                     144  5.48e-18 CLSTDFSPQK GVKGIPLHLQIDTYE DVDNPDAEPV
CiiLSF                      192  1.20e-16 STEFTVRKHG GEKGVPFRIQIDTYA LQNNNEYGRY
CapGRH                      108  2.86e-16 CLSTDFSNQK GVKGLPLHLQIDTFE DTSSATPIHR
Drmgemini                   533  4.86e-16 STEFTPKKHG GEKGVPFRLQIETYI ENTNSATASG
DapLSF                      237  7.87e-16 STEFTPKKHG GEKGVPFRIQVETYS HGDGDGTPKR
DrmGRHA                     767  1.11e-15 CLSTDFSSQK GVKGLPLHVQIDTFE DPRDTAVFHR
CapLSF                      224  1.39e-15 STEFTAKKHG GEKGVPFRIQVETYI GDIHPARIVH
HosGRHL2                    367  1.55e-15 CLSTDFSSQK GVKGLPLMIQIDTYS YNNRSNKPIH
LogLSF                      226  2.14e-15 STEFTAKKHG GEKGVPFRIQLDTFS HEEEEEKLLH
DapGRH                      251  2.64e-15 CLSTDFSSQK GVKGLPLHLQIDTFD DPRDSIPVFH
MygLSFL                     403  4.88e-15 FLSTDFSHSK GVKGIPVRLCAKTEM IEDPSGNASK
AsnLSFL2                    309  4.88e-15 FLSTDFSHSK GVKGIPVRLCAKTEM VSPDDTSSTS
AsnLSFL1                    318  4.88e-15 FLSTDFSHSK GVKGIPVRLCAKTEM VSPDDTSSTS
BrfLSF                      194  6.59e-15 STEFTAHRHG GEKGIPFRIQVDSYS IEEEHLHSAS
AmqGRH                      400  1.72e-14 CLSTEFSGQK GVKGLPLHVVVDTYE FQDNDRMTEH
CiiGRH                      139  1.90e-14 CLSTDFSAQK GIKGLPLLLQIDTYM DNRRGAAPAH
LogGRH                      647  2.28e-14 CLSTDFSNQK GVKGISLHVQIDTFE ENHSVPIHRG
MyfLSFL                     472  3.31e-14 FLSTDFSHSK GVKGIPVRLCAKTEA IEESTTPTGP
HosLBP1a                    200  6.80e-14 STEFTPRKHG GEKGVPFRIQVDAFK QNENGEYTDH
MnlGRH                      102  9.67e-14 CLSTEFSSQK GVKGTPLYIQLDTFE DMESLNPEPA
AmqLSF                      123  1.25e-13 SSEFTAKKHG GEKGVPFRLVLNTYS IPSIEDTGGT
TrvLSFL                     391  2.67e-13 FLSTDFSHSK GVKGIPVRLCAKTSL FSSDQLPSPP
PhbLSFL1                    227  2.67e-13 CLSTDFSRIK GVKGIPLRLQMGTQV VGEQHIEKAY
PhbLSFL2                    495  1.52e-12 CLSTDFSRIK GVKGIPMRAHMETKM NFSAPSPTLG
NevLSF                      239  5.79e-12 SSEFTKGKSG GESGVPLQIQIETWS IDASFDELPM
--------------------------------------------------------------------------------

--------------------------------------------------------------------------------
	Motif 6 block diagrams
--------------------------------------------------------------------------------
SEQUENCE NAME            POSITION P-VALUE  MOTIF DIAGRAM
-------------            ----------------  -------------
TraGRH                            5.5e-18  85_[6]_212
NevGRH1                           5.5e-18  143_[6]_39
CiiLSF                            1.2e-16  191_[6]_285
CapGRH                            2.9e-16  107_[6]_233
Drmgemini                         4.9e-16  532_[6]_385
DapLSF                            7.9e-16  236_[6]_286
DrmGRHA                           1.1e-15  766_[6]_282
CapLSF                            1.4e-15  223_[6]_455
HosGRHL2                          1.6e-15  366_[6]_228
LogLSF                            2.1e-15  225_[6]_312
DapGRH                            2.6e-15  250_[6]_32
MygLSFL                           4.9e-15  402_[6]_398
AsnLSFL2                          4.9e-15  308_[6]_370
AsnLSFL1                          4.9e-15  317_[6]_347
BrfLSF                            6.6e-15  193_[6]_262
AmqGRH                            1.7e-14  399_[6]_249
CiiGRH                            1.9e-14  138_[6]_206
LogGRH                            2.3e-14  646_[6]_220
MyfLSFL                           3.3e-14  471_[6]_390
HosLBP1a                          6.8e-14  199_[6]_326
MnlGRH                            9.7e-14  101_[6]_401
AmqLSF                            1.3e-13  122_[6]_291
TrvLSFL                           2.7e-13  390_[6]_363
PhbLSFL1                          2.7e-13  226_[6]_263
PhbLSFL2                          1.5e-12  494_[6]_309
NevLSF                            5.8e-12  238_[6]_274
--------------------------------------------------------------------------------

--------------------------------------------------------------------------------
	Motif 6 in BLOCKS format
--------------------------------------------------------------------------------
BL   MOTIF 6 width=15 seqs=26
TraGRH                   (   86) GVKGIPLHLQIDTYE  1 
NevGRH1                  (  144) GVKGIPLHLQIDTYE  1 
CiiLSF                   (  192) GEKGVPFRIQIDTYA  1 
CapGRH                   (  108) GVKGLPLHLQIDTFE  1 
Drmgemini                (  533) GEKGVPFRLQIETYI  1 
DapLSF                   (  237) GEKGVPFRIQVETYS  1 
DrmGRHA                  (  767) GVKGLPLHVQIDTFE  1 
CapLSF                   (  224) GEKGVPFRIQVETYI  1 
HosGRHL2                 (  367) GVKGLPLMIQIDTYS  1 
LogLSF                   (  226) GEKGVPFRIQLDTFS  1 
DapGRH                   (  251) GVKGLPLHLQIDTFD  1 
MygLSFL                  (  403) GVKGIPVRLCAKTEM  1 
AsnLSFL2                 (  309) GVKGIPVRLCAKTEM  1 
AsnLSFL1                 (  318) GVKGIPVRLCAKTEM  1 
BrfLSF                   (  194) GEKGIPFRIQVDSYS  1 
AmqGRH                   (  400) GVKGLPLHVVVDTYE  1 
CiiGRH                   (  139) GIKGLPLLLQIDTYM  1 
LogGRH                   (  647) GVKGISLHVQIDTFE  1 
MyfLSFL                  (  472) GVKGIPVRLCAKTEA  1 
HosLBP1a                 (  200) GEKGVPFRIQVDAFK  1 
MnlGRH                   (  102) GVKGTPLYIQLDTFE  1 
AmqLSF                   (  123) GEKGVPFRLVLNTYS  1 
TrvLSFL                  (  391) GVKGIPVRLCAKTSL  1 
PhbLSFL1                 (  227) GVKGIPLRLQMGTQV  1 
PhbLSFL2                 (  495) GVKGIPMRAHMETKM  1 
NevLSF                   (  239) GESGVPLQIQIETWS  1 
//

--------------------------------------------------------------------------------

--------------------------------------------------------------------------------
	Motif 6 position-specific scoring matrix
--------------------------------------------------------------------------------
log-odds matrix: alength= 20 w= 15 n= 16452 bayes= 9.83447 E= 1.7e-158 
  -457   -514   -537   -592   -653    416   -595   -694   -573   -690   -624   -504   -646   -657   -551   -558   -615   -632   -525   -629 
  -427   -349   -619    243   -453   -660   -752     10   -642   -311   -332   -657   -716   -672   -695   -677   -453    340   -626   -592 
  -358   -326   -502   -440   -528   -447   -418   -410    403   -467   -391   -373   -498   -436    -53   -302   -408   -457   -358   -478 
  -457   -514   -537   -592   -653    416   -595   -694   -573   -690   -624   -504   -646   -657   -551   -558   -615   -632   -525   -629 
  -412   -334   -670   -630   -393   -622   -674    299   -606    148   -260   -605   -679   -662   -627   -623    -78    241   -513   -515 
  -255   -364   -430   -393   -459   -396   -428   -451   -372   -415   -412   -430    385   -405   -385   -141   -363   -393   -457   -507 
  -534   -438   -846   -753    301   -724   -658   -221   -730    258     96   -746   -719   -635   -659   -761   -553    171   -386   -473 
  -398   -430   -512   -362   -381   -459    296   -453    -99   -100     68   -364   -543    -41    351   -453   -400   -421   -337     24 
   -78   -348   -741   -681   -375   -657   -699    265   -667    263   -265   -661   -706   -690   -668   -669   -452    121   -510   -536 
  -267    333   -457   -249   -382   -391     13   -392   -300   -343   -260   -339   -453    363   -270   -371   -359     -1   -309   -352 
   140   -302   -647   -579   -331   -550   -561    293   -552     63    171   -551   -617   -578   -544   -544   -386    181   -411   -437 
  -363   -505    309    173   -595    -46   -353   -597    167   -567   -519     -1   -493   -321   -407   -353   -384   -522   -556   -495 
   -71   -246   -475   -490   -452   -389   -461   -367   -413   -454   -315   -307   -492   -432   -405    -76    376   -307   -406   -495 
  -187   -159   -312     45    254   -313    -44   -231   -106   -199   -169   -277   -352   -122   -248   -153   -275   -209    157    385 
    25   -256    -51    195   -286   -283   -229     38    -13    -80    281   -203   -356   -193   -183    103   -209    -38   -270   -273 
--------------------------------------------------------------------------------

--------------------------------------------------------------------------------
	Motif 6 position-specific probability matrix
--------------------------------------------------------------------------------
letter-probability matrix: alength= 20 w= 15 nsites= 26 E= 1.7e-158 
 0.000000  0.000000  0.000000  0.000000  0.000000  1.000000  0.000000  0.000000  0.000000  0.000000  0.000000  0.000000  0.000000  0.000000  0.000000  0.000000  0.000000  0.000000  0.000000  0.000000 
 0.000000  0.000000  0.000000  0.346154  0.000000  0.000000  0.000000  0.038462  0.000000  0.000000  0.000000  0.000000  0.000000  0.000000  0.000000  0.000000  0.000000  0.615385  0.000000  0.000000 
 0.000000  0.000000  0.000000  0.000000  0.000000  0.000000  0.000000  0.000000  0.961538  0.000000  0.000000  0.000000  0.000000  0.000000  0.000000  0.038462  0.000000  0.000000  0.000000  0.000000 
 0.000000  0.000000  0.000000  0.000000  0.000000  1.000000  0.000000  0.000000  0.000000  0.000000  0.000000  0.000000  0.000000  0.000000  0.000000  0.000000  0.000000  0.000000  0.000000  0.000000 
 0.000000  0.000000  0.000000  0.000000  0.000000  0.000000  0.000000  0.423077  0.000000  0.230769  0.000000  0.000000  0.000000  0.000000  0.000000  0.000000  0.038462  0.307692  0.000000  0.000000 
 0.000000  0.000000  0.000000  0.000000  0.000000  0.000000  0.000000  0.000000  0.000000  0.000000  0.000000  0.000000  0.961538  0.000000  0.000000  0.038462  0.000000  0.000000  0.000000  0.000000 
 0.000000  0.000000  0.000000  0.000000  0.307692  0.000000  0.000000  0.000000  0.000000  0.461538  0.038462  0.000000  0.000000  0.000000  0.000000  0.000000  0.000000  0.192308  0.000000  0.000000 
 0.000000  0.000000  0.000000  0.000000  0.000000  0.000000  0.269231  0.000000  0.000000  0.038462  0.038462  0.000000  0.000000  0.038462  0.576923  0.000000  0.000000  0.000000  0.000000  0.038462 
 0.038462  0.000000  0.000000  0.000000  0.000000  0.000000  0.000000  0.346154  0.000000  0.500000  0.000000  0.000000  0.000000  0.000000  0.000000  0.000000  0.000000  0.115385  0.000000  0.000000 
 0.000000  0.192308  0.000000  0.000000  0.000000  0.000000  0.038462  0.000000  0.000000  0.000000  0.000000  0.000000  0.000000  0.692308  0.000000  0.000000  0.000000  0.076923  0.000000  0.000000 
 0.192308  0.000000  0.000000  0.000000  0.000000  0.000000  0.000000  0.423077  0.000000  0.115385  0.076923  0.000000  0.000000  0.000000  0.000000  0.000000  0.000000  0.192308  0.000000  0.000000 
 0.000000  0.000000  0.538462  0.192308  0.000000  0.038462  0.000000  0.000000  0.192308  0.000000  0.000000  0.038462  0.000000  0.000000  0.000000  0.000000  0.000000  0.000000  0.000000  0.000000 
 0.038462  0.000000  0.000000  0.000000  0.000000  0.000000  0.000000  0.000000  0.000000  0.000000  0.000000  0.000000  0.000000  0.000000  0.000000  0.038462  0.923077  0.000000  0.000000  0.000000 
 0.000000  0.000000  0.000000  0.153846  0.269231  0.000000  0.000000  0.000000  0.038462  0.000000  0.000000  0.000000  0.000000  0.038462  0.000000  0.038462  0.000000  0.000000  0.038462  0.423077 
 0.076923  0.000000  0.038462  0.269231  0.000000  0.000000  0.000000  0.076923  0.038462  0.038462  0.192308  0.000000  0.000000  0.000000  0.000000  0.230769  0.000000  0.038462  0.000000  0.000000 
--------------------------------------------------------------------------------

--------------------------------------------------------------------------------
	Motif 6 regular expression
--------------------------------------------------------------------------------
G[VE]KG[IVL]P[LF][RH][LI]QIDT[YF][ES]
--------------------------------------------------------------------------------


Time 1632.33 secs.

********************************************************************************


********************************************************************************
MOTIF  7	width =   21   sites =  26   llr = 891   E-value = 3.5e-150
********************************************************************************
--------------------------------------------------------------------------------
	Motif 7 Description
--------------------------------------------------------------------------------
Simplified        A  ::::::::::1:1322:1:::
pos.-specific     C  ::1::::::::::::2:::::
probability       D  :::::51:1:12:::::::::
matrix            E  ::::1541:1216:3::2:::
                  F  :::a::::::::::::1:2::
                  G  ::::1:1::::::::::::::
                  H  1:::3:::1::::::2::::3
                  I  :2::::::::::::::2::::
                  K  :::::::3::12::2::2::3
                  L  :4::::::3::::2::1:2::
                  M  2:1::::::::2::::::::1
                  N  :::::::::::::::::::::
                  P  ::::::::12::2::::::::
                  Q  1:::1::1232:1113:41::
                  R  4:::2:33:4:::1::::::1
                  S  ::2::::12::::11::::::
                  T  ::1::::::::1::::::1::
                  V  :55::::::::2:::::::::
                  W  ::::::::::::::::6::a:
                  Y  ::::::::::2::1:1::2:1

         bits    6.9                    * 
                 6.2                    * 
                 5.5                    * 
                 4.8    *               * 
Relative         4.1    *            *  * 
Entropy          3.4    *            *  * 
(49.4 bits)      2.8  * * *          *  * 
                 2.1 ******** *  *  **  **
                 1.4 ************* *******
                 0.7 *********************
                 0.0 ---------------------

Multilevel           RVVFHDEKLRYxEAEQWQFWK
consensus             LS RERR Q    K   Y H
sequence                                  
                                          
                                          
--------------------------------------------------------------------------------

--------------------------------------------------------------------------------
	Motif 7 sites sorted by position p-value
--------------------------------------------------------------------------------
Sequence name             Start   P-value                    Site       
-------------             ----- ---------            ---------------------
DapGRH                      169  6.26e-20 LKNQTVKTMV MLVFREEKSPEDEAKAWQFWH GRQHSAKQRI
CiiLSF                      110  4.15e-19 GTLKHVKSQL RVVFHDRRLQYTEYEQFQNWK FNRPGDRLLN
MygLSFL                     305  1.10e-18 MPGMKYRTFV RVSFEDEQQRQKPAACWQLWK EGRGTNEAHQ
MyfLSFL                     374  1.10e-18 APATKYRTFV RVSFEDEQQRQKPAACWQLWK EGRGTNEAHQ
DrmGRHA                     685  2.81e-18 IKNTTVKSVI MLMFREEKSPEDEIKAWQFWH SRQHSVKQRI
CapLSF                      142  3.81e-18 LKKLGEMSIV RVVFHERRLQYMESEQITTWK HNRPGDRILD
DapLSF                      155  1.24e-17 FRGKLLRSVV RLCFHERRLQYMEREQIAAWR MSRPGDRIVE
TraGRH                        5  1.66e-17       LSIL HLVFREEKEPDNEMSHWQYWY SQQPNPNQRA
BrfLSF                      112  1.66e-17 QGGELLKSVV RVVFHDRRLQYTEYEQLAQWR SIRPNERLLD
NevGRH1                      63  1.91e-17 EDIIRVKSVV HLVFRDEKDPRAELEHWNYWH SQQPNPQQRA
LogLSF                      144  3.36e-17 SHGKLLKSLV RVHFHERRLQYMEKQQIETWK QNRPGERILD
AsnLSFL2                    210  3.86e-17 TQPIKYRTFI RVSFQEDEQRAKPAACWQLWK EGRGSNEAHQ
AsnLSFL1                    219  3.86e-17 TQPIKYRTFI RVSFQEDEQRAKPAACWQLWK EGRGSNEAHQ
HosLBP1a                    118  5.09e-17 INGKLVKSII RVVFHDRRLQYTEHQQLEGWK WNRPGDRLLD
HosGRHL2                    285  6.68e-17 HPISKVRSVV MVVFSEDKNRDEQLKYWKYWH SRQHTAKQRV
LogGRH                      564  3.68e-16 PKSATVKSII MLVFRDHKSPEDERKAFEFWH SRQHSYKQRL
CapGRH                        1  5.38e-16          . MVVFREEKPGQDDAKAWDFWY SRQHSIKMRI
Drmgemini                   449  1.00e-15 YRDKILKSVI KICFHERRLQFMEREQMQQWQ QSRPGERIIE
BrfGRH                      291  1.13e-15 HHSTKVRSVI QVVFGDGRSEEEQLKHWRYWH ARQHTARQRI
AmqGRH                      319  2.94e-15 VLPSQAKSVI HLSFLDESDRTVEQSHWQYWY ELQANPNQKA
TrvLSFL                     293  3.31e-15 GPGTRYRTYV RISFEDEQQRQKPGVCWSLWK EGRGTNEAHQ
CiiGRH                       58  1.16e-14 YKNTRVTSVV QIVFGDGKPEDEQLRHWKYWH ARQHTAKQRI
NevLSF                      156  5.90e-13 FKGSLLTSVV TLTFYERKLQVVEAEKFEEWR NNHPLERIFE
PhbLSFL1                    140  7.85e-13 HADQIVKSTI IIMFNDESHRKVAQSYWKFWL SQQKDAQSAR
AmqLSF                       41  1.51e-12 TEYSLLKSSI SLEFHDLRLRNSEETQIQQWM NDNNGQRMLE
PhbLSFL2                    414  3.14e-12 SSAGKLTSTF ALTFHNPAHRKVASNYWKFWM SQQRATHHAR
--------------------------------------------------------------------------------

--------------------------------------------------------------------------------
	Motif 7 block diagrams
--------------------------------------------------------------------------------
SEQUENCE NAME            POSITION P-VALUE  MOTIF DIAGRAM
-------------            ----------------  -------------
DapGRH                            6.3e-20  168_[7]_108
CiiLSF                            4.2e-19  109_[7]_361
MygLSFL                           1.1e-18  304_[7]_490
MyfLSFL                           1.1e-18  373_[7]_482
DrmGRHA                           2.8e-18  684_[7]_358
CapLSF                            3.8e-18  141_[7]_531
DapLSF                            1.2e-17  154_[7]_362
TraGRH                            1.7e-17  4_[7]_287
BrfLSF                            1.7e-17  111_[7]_338
NevGRH1                           1.9e-17  62_[7]_114
LogLSF                            3.4e-17  143_[7]_388
AsnLSFL2                          3.9e-17  209_[7]_463
AsnLSFL1                          3.9e-17  218_[7]_440
HosLBP1a                          5.1e-17  117_[7]_402
HosGRHL2                          6.7e-17  284_[7]_304
LogGRH                            3.7e-16  563_[7]_297
CapGRH                            5.4e-16  [7]_334
Drmgemini                           1e-15  448_[7]_463
BrfGRH                            1.1e-15  290_[7]_290
AmqGRH                            2.9e-15  318_[7]_324
TrvLSFL                           3.3e-15  292_[7]_455
CiiGRH                            1.2e-14  57_[7]_281
NevLSF                            5.9e-13  155_[7]_351
PhbLSFL1                          7.9e-13  139_[7]_344
AmqLSF                            1.5e-12  40_[7]_367
PhbLSFL2                          3.1e-12  413_[7]_384
--------------------------------------------------------------------------------

--------------------------------------------------------------------------------
	Motif 7 in BLOCKS format
--------------------------------------------------------------------------------
BL   MOTIF 7 width=21 seqs=26
DapGRH                   (  169) MLVFREEKSPEDEAKAWQFWH  1 
CiiLSF                   (  110) RVVFHDRRLQYTEYEQFQNWK  1 
MygLSFL                  (  305) RVSFEDEQQRQKPAACWQLWK  1 
MyfLSFL                  (  374) RVSFEDEQQRQKPAACWQLWK  1 
DrmGRHA                  (  685) MLMFREEKSPEDEIKAWQFWH  1 
CapLSF                   (  142) RVVFHERRLQYMESEQITTWK  1 
DapLSF                   (  155) RLCFHERRLQYMEREQIAAWR  1 
TraGRH                   (    5) HLVFREEKEPDNEMSHWQYWY  1 
BrfLSF                   (  112) RVVFHDRRLQYTEYEQLAQWR  1 
NevGRH1                  (   63) HLVFRDEKDPRAELEHWNYWH  1 
LogLSF                   (  144) RVHFHERRLQYMEKQQIETWK  1 
AsnLSFL2                 (  210) RVSFQEDEQRAKPAACWQLWK  1 
AsnLSFL1                 (  219) RVSFQEDEQRAKPAACWQLWK  1 
HosLBP1a                 (  118) RVVFHDRRLQYTEHQQLEGWK  1 
HosGRHL2                 (  285) MVVFSEDKNRDEQLKYWKYWH  1 
LogGRH                   (  564) MLVFRDHKSPEDERKAFEFWH  1 
CapGRH                   (    1) MVVFREEKPGQDDAKAWDFWY  1 
Drmgemini                (  449) KICFHERRLQFMEREQMQQWQ  1 
BrfGRH                   (  291) QVVFGDGRSEEEQLKHWRYWH  1 
AmqGRH                   (  319) HLSFLDESDRTVEQSHWQYWY  1 
TrvLSFL                  (  293) RISFEDEQQRQKPGVCWSLWK  1 
CiiGRH                   (   58) QIVFGDGKPEDEQLRHWKYWH  1 
NevLSF                   (  156) TLTFYERKLQVVEAEKFEEWR  1 
PhbLSFL1                 (  140) IIMFNDESHRKVAQSYWKFWL  1 
AmqLSF                   (   41) SLEFHDLRLRNSEETQIQQWM  1 
PhbLSFL2                 (  414) ALTFHNPAHRKVASNYWKFWM  1 
//

--------------------------------------------------------------------------------

--------------------------------------------------------------------------------
	Motif 7 position-specific scoring matrix
--------------------------------------------------------------------------------
log-odds matrix: alength= 20 w= 21 n= 16278 bayes= 9.81911 E= 3.5e-150 
   -51   -324   -251   -164   -362   -298    167    -59      8   -316    282   -207   -372     45    292   -105    -54   -293   -311   -309 
  -450   -360   -768   -715   -386   -695   -760    159   -707    226   -274   -697   -735   -732   -718   -717   -470    300   -543   -567 
  -209    237   -450    -72   -210   -352     15   -129   -335   -163    171   -350   -435   -362   -327    104     27    285   -230   -260 
  -594   -454   -679   -690    476   -609   -600   -518   -683   -427   -473   -664   -663   -717   -656   -648   -664   -532   -366   -309 
  -200   -292   -223     74   -305     14    346   -348   -137   -111   -235    -17   -352     36    188   -111   -222   -291   -262     10 
  -337   -605    296    293   -649   -393   -410   -566   -305   -537   -480    -25   -484   -276   -420   -411   -411   -478   -601   -550 
  -250   -420     94    260   -451     34     22   -428   -189   -106   -329   -240    -81   -218    249   -313   -296   -364   -405   -389 
   -74   -431   -420     34   -524   -417   -305   -462    259   -415   -358   -321   -501     98    279    -39   -359   -415   -397   -422 
  -198   -327     37    -16   -362   -268    113   -361   -135    188   -260     -6      8    158   -182     55   -225   -305   -320   -306 
  -349   -453   -315     49   -549    -56   -325   -487   -115   -442   -386   -300    145    231    291   -400   -372   -434   -429   -447 
    26   -300     80    126    -13   -260   -199   -326     62   -294   -224    -12   -332    127     -4   -218    -48    -57   -286    249 
   -41   -301    117     93   -330   -262   -201   -326    164   -295    245    -12   -334   -160   -150    -94     72    116   -288   -278 
    16   -693    -17    323   -675   -443   -446   -546   -293   -517   -457   -386    143     96   -417   -449   -421   -454   -618   -580 
   176   -297   -204    -12   -326    -52     26    -62      1     72     61   -169   -333     45    114    -28   -198   -265   -285     98 
   105   -301   -203    195   -331   -261   -200   -328    186   -296   -225    -12   -333     45     -3     18    -48    -58   -288   -277 
   109    369   -335   -255   -355   -359    246   -388      4   -366   -309   -268   -452    229   -150   -337   -309   -345   -323    169 
  -536   -439   -828   -743    164   -712   -629    150   -718     42     95   -728   -714   -628   -648   -749   -554   -310    608   -425 
    25   -304    -42    127   -334   -263   -203   -331    137   -299   -228    -12   -336    260     -4    -95    -49   -274   -291   -281 
   -71   -180   -291    -80    239    -93    -86   -222   -220     74   -168    -65   -356     41   -228   -261    -18   -197    -73    326 
  -539   -426   -569   -567   -279   -518   -533   -552   -546   -398   -437   -543   -615   -560   -495   -607   -562   -498    683   -314 
  -385   -448   -488   -336   -554   -444    297   -478    261   -102    165   -347   -532    -36    141   -436   -386   -435   -407    170 
--------------------------------------------------------------------------------

--------------------------------------------------------------------------------
	Motif 7 position-specific probability matrix
--------------------------------------------------------------------------------
letter-probability matrix: alength= 20 w= 21 nsites= 26 E= 3.5e-150 
 0.038462  0.000000  0.000000  0.000000  0.000000  0.000000  0.115385  0.038462  0.038462  0.000000  0.192308  0.000000  0.000000  0.076923  0.423077  0.038462  0.038462  0.000000  0.000000  0.000000 
 0.000000  0.000000  0.000000  0.000000  0.000000  0.000000  0.000000  0.153846  0.000000  0.384615  0.000000  0.000000  0.000000  0.000000  0.000000  0.000000  0.000000  0.461538  0.000000  0.000000 
 0.000000  0.076923  0.000000  0.038462  0.000000  0.000000  0.038462  0.000000  0.000000  0.000000  0.076923  0.000000  0.000000  0.000000  0.000000  0.230769  0.076923  0.461538  0.000000  0.000000 
 0.000000  0.000000  0.000000  0.000000  1.000000  0.000000  0.000000  0.000000  0.000000  0.000000  0.000000  0.000000  0.000000  0.000000  0.000000  0.000000  0.000000  0.000000  0.000000  0.000000 
 0.000000  0.000000  0.000000  0.115385  0.000000  0.076923  0.346154  0.000000  0.000000  0.038462  0.000000  0.038462  0.000000  0.076923  0.230769  0.038462  0.000000  0.000000  0.000000  0.038462 
 0.000000  0.000000  0.500000  0.461538  0.000000  0.000000  0.000000  0.000000  0.000000  0.000000  0.000000  0.038462  0.000000  0.000000  0.000000  0.000000  0.000000  0.000000  0.000000  0.000000 
 0.000000  0.000000  0.115385  0.384615  0.000000  0.076923  0.038462  0.000000  0.000000  0.038462  0.000000  0.000000  0.038462  0.000000  0.307692  0.000000  0.000000  0.000000  0.000000  0.000000 
 0.038462  0.000000  0.000000  0.076923  0.000000  0.000000  0.000000  0.000000  0.346154  0.000000  0.000000  0.000000  0.000000  0.115385  0.346154  0.076923  0.000000  0.000000  0.000000  0.000000 
 0.000000  0.000000  0.076923  0.038462  0.000000  0.000000  0.076923  0.000000  0.000000  0.346154  0.000000  0.038462  0.076923  0.192308  0.000000  0.153846  0.000000  0.000000  0.000000  0.000000 
 0.000000  0.000000  0.000000  0.076923  0.000000  0.038462  0.000000  0.000000  0.000000  0.000000  0.000000  0.000000  0.192308  0.307692  0.384615  0.000000  0.000000  0.000000  0.000000  0.000000 
 0.076923  0.000000  0.115385  0.153846  0.038462  0.000000  0.000000  0.000000  0.076923  0.000000  0.000000  0.038462  0.000000  0.153846  0.038462  0.000000  0.038462  0.038462  0.000000  0.230769 
 0.038462  0.000000  0.153846  0.115385  0.000000  0.000000  0.000000  0.000000  0.192308  0.000000  0.153846  0.038462  0.000000  0.000000  0.000000  0.038462  0.115385  0.153846  0.000000  0.000000 
 0.076923  0.000000  0.038462  0.576923  0.000000  0.000000  0.000000  0.000000  0.000000  0.000000  0.000000  0.000000  0.192308  0.115385  0.000000  0.000000  0.000000  0.000000  0.000000  0.000000 
 0.269231  0.000000  0.000000  0.038462  0.000000  0.038462  0.038462  0.038462  0.038462  0.153846  0.038462  0.000000  0.000000  0.076923  0.115385  0.076923  0.000000  0.000000  0.000000  0.076923 
 0.153846  0.000000  0.000000  0.269231  0.000000  0.000000  0.000000  0.000000  0.230769  0.000000  0.000000  0.038462  0.000000  0.076923  0.038462  0.115385  0.038462  0.038462  0.000000  0.000000 
 0.153846  0.192308  0.000000  0.000000  0.000000  0.000000  0.192308  0.000000  0.038462  0.000000  0.000000  0.000000  0.000000  0.307692  0.000000  0.000000  0.000000  0.000000  0.000000  0.115385 
 0.000000  0.000000  0.000000  0.000000  0.115385  0.000000  0.000000  0.153846  0.000000  0.076923  0.038462  0.000000  0.000000  0.000000  0.000000  0.000000  0.000000  0.000000  0.615385  0.000000 
 0.076923  0.000000  0.038462  0.153846  0.000000  0.000000  0.000000  0.000000  0.153846  0.000000  0.000000  0.038462  0.000000  0.423077  0.038462  0.038462  0.038462  0.000000  0.000000  0.000000 
 0.038462  0.000000  0.000000  0.038462  0.230769  0.038462  0.000000  0.000000  0.000000  0.192308  0.000000  0.038462  0.000000  0.115385  0.000000  0.000000  0.076923  0.000000  0.000000  0.230769 
 0.000000  0.000000  0.000000  0.000000  0.000000  0.000000  0.000000  0.000000  0.000000  0.000000  0.000000  0.000000  0.000000  0.000000  0.000000  0.000000  0.000000  0.000000  1.000000  0.000000 
 0.000000  0.000000  0.000000  0.000000  0.000000  0.000000  0.269231  0.000000  0.346154  0.038462  0.076923  0.000000  0.000000  0.038462  0.115385  0.000000  0.000000  0.000000  0.000000  0.115385 
--------------------------------------------------------------------------------

--------------------------------------------------------------------------------
	Motif 7 regular expression
--------------------------------------------------------------------------------
R[VL][VS]F[HR][DE][ER][KR]L[RQ]YxEA[EK]QWQ[FY]W[KH]
--------------------------------------------------------------------------------


Time 1836.12 secs.

********************************************************************************


********************************************************************************
MOTIF  8	width =   57   sites =   5   llr = 686   E-value = 1.5e-084
********************************************************************************
--------------------------------------------------------------------------------
	Motif 8 Description
--------------------------------------------------------------------------------
Simplified        A  ::::::42:22::::4:::::4::4:::::::::::4::::::::::::::2:::::
pos.-specific     C  :::::::::::::::::::::::::::::::::::::::::::::::::::::::::
probability       D  ::::::::4::::::::4a:::::::::a:::::::::::::::24:aa:a::::::
matrix            E  ::::::::::::::::a6::::::::::::::::::::::::::86:::::::::::
                  F  :::::::::::::::::::::2::::::::a:::::::::::::::::::::4::::
                  G  :::::4222428:4::::::::::::::::::::::::::4::a::4::::::::::
                  H  ::::::::::::::::::::a:::::::::::::::::::::::::::::::2::::
                  I  ::::::::::::::::::::::::::::::::::::::6::::::::::::::::::
                  K  ::::::::::::4:::::::::a::::::::::::::::::::::::::::::::4:
                  L  :::::::::::::2:6:::8:::a:46::::::::::::a:a::::2::::8::::a
                  M  2::44::::::::4:::::2:4::4:4::a:::::::::::::::::::::::::4:
                  N  ::::2::::4:::::::::::::::::::::::::::::::::::::::::::::::
                  P  ::::::::::42:::::::::::::::::::::::a:::::::::::::a:::a:::
                  Q  :::::::4::::::::::::::::2::a::::::::::::::::::4:::::2::::
                  R  4:::::::::::4:::::::::::::::::::::a:::::::a::::::::::::::
                  S  :264264:4:2:2:8:::::::::::::::::a::::a:::::::::::::::::2:
                  T  44:22::2::::::2::::::::::6:::::a:a:::::::::::::::::::::::
                  V  ::::::::::::::::::::::::::::::::::::6:4:::::::::::::::a::
                  W  :44::::::::::::::::::::::::::::::::::::::::::::::::::::::
                  Y  ::::::::::::::::::::::::::::::::::::::::6:::::::::::2::::

         bits    6.9                                                          
                 6.2                                                          
                 5.5                              *                           
                 4.8                     *        **                          
Relative         4.1   *             * * * *    ***** ***      **   ****  **  
Entropy          3.4  **        *    ********  ********** ********* ****  ** *
(198.1 bits)     2.8 ******   * **********************************************
                 2.1 *********************************************************
                 1.4 *********************************************************
                 0.7 *********************************************************
                 0.0 ---------------------------------------------------------

Multilevel           RTSMMSAQDGPGKGSLEEDLHAKLATLQDMFTSTRPVSILYLRGEEGDDPDLFPVKL
consensus            TWWSNGSASNAPRMTA D M M  MLM         A V G   DDQ    AH  M 
sequence             MS TS GGGAG SL       F  Q                     L     Q  S 
                         T  T  S                                         Y    
                                                                              
--------------------------------------------------------------------------------

--------------------------------------------------------------------------------
	Motif 8 sites sorted by position p-value
--------------------------------------------------------------------------------
Sequence name             Start   P-value                                      Site                         
-------------             ----- ---------            ---------------------------------------------------------
AsnLSFL2                    411  8.53e-65 PRPAKITKHK RTWSMGSQDGPGKMSLEDDLHAKLALMQDMFTSTRPVSILGLRGEEQDDPDLFPVML PESREFLKRE
AsnLSFL1                    420  8.53e-65 PRPAKITKHK RTWSMGSQDGPGKMSLEDDLHAKLALMQDMFTSTRPVSILGLRGEEQDDPDLFPVML PESREFLKRE
MyfLSFL                     569  3.10e-59 RPGKVPKHRR TWSMTSGTSNGGRGSAEEDLHMKLMTLQDMFTSTRPASVLYLRGEDGDDPDLQPVKL SGEIELVRTD
MygLSFL                     503  6.58e-56 RPAKVPKHRR TWSMNSAASNSGSGSAEEDMHMKLMTLQDMFTSTRPASILYLRGDDGDDPDAYPVKL TGETQDLLRN
TrvLSFL                     491  2.85e-53 AKQKHKRTWS MSSTSSAGGAAPRLTLEEDLHFKLQTLQDMFTSTRPVSVLYLRGEELDDPDLHPVSL QGEALPGKAD
--------------------------------------------------------------------------------

--------------------------------------------------------------------------------
	Motif 8 block diagrams
--------------------------------------------------------------------------------
SEQUENCE NAME            POSITION P-VALUE  MOTIF DIAGRAM
-------------            ----------------  -------------
AsnLSFL2                          8.5e-65  410_[8]_226
AsnLSFL1                          8.5e-65  419_[8]_203
MyfLSFL                           3.1e-59  568_[8]_251
MygLSFL                           6.6e-56  502_[8]_256
TrvLSFL                           2.9e-53  490_[8]_221
--------------------------------------------------------------------------------

--------------------------------------------------------------------------------
	Motif 8 in BLOCKS format
--------------------------------------------------------------------------------
BL   MOTIF 8 width=57 seqs=5
AsnLSFL2                 (  411) RTWSMGSQDGPGKMSLEDDLHAKLALMQDMFTSTRPVSILGLRGEEQDDPDLFPVML  1 
AsnLSFL1                 (  420) RTWSMGSQDGPGKMSLEDDLHAKLALMQDMFTSTRPVSILGLRGEEQDDPDLFPVML  1 
MyfLSFL                  (  569) TWSMTSGTSNGGRGSAEEDLHMKLMTLQDMFTSTRPASVLYLRGEDGDDPDLQPVKL  1 
MygLSFL                  (  503) TWSMNSAASNSGSGSAEEDMHMKLMTLQDMFTSTRPASILYLRGDDGDDPDAYPVKL  1 
TrvLSFL                  (  491) MSSTSSAGGAAPRLTLEEDLHFKLQTLQDMFTSTRPVSVLYLRGEELDDPDLHPVSL  1 
//

--------------------------------------------------------------------------------

--------------------------------------------------------------------------------
	Motif 8 position-specific scoring matrix
--------------------------------------------------------------------------------
log-odds matrix: alength= 20 w= 57 n= 15234 bayes= 11.8242 E= 1.5e-084 
  -109   -134   -212   -126   -200   -215   -154   -136     -4   -148    218   -130   -289   -117    237   -119    230   -105   -173   -197 
  -106   -109   -271   -250   -222   -228   -256   -188   -199   -230   -145   -153   -327   -242   -210     85    279   -144    444   -227 
  -119   -151   -311   -311   -162   -219   -271   -302   -262   -289   -250   -222   -362   -318   -267    243   -103   -249    509   -113 
   -78    -89   -259   -219   -213   -203   -241   -156   -178   -183    284   -151   -303   -228   -190    196    187   -123   -203   -234 
   -82   -114   -156   -108   -196   -182   -155   -142    -83   -163    291    114   -268   -134   -115     90    200   -107   -178   -193 
   -43   -106   -236   -285   -365    265   -304   -380   -288   -375   -304   -163   -330   -319   -295    231   -126   -255   -319   -359 
   275    -45   -327   -301   -318    137   -336   -309   -304   -304   -235   -250   -330   -323   -293    155   -142   -159   -283   -353 
   125   -123   -129    -52   -236    117   -119   -216    -47   -198   -130    -87   -240    229    -84   -110    106   -152   -196   -204 
  -141   -216    244    -88   -344    149   -144   -378   -136   -354   -301     24   -300   -178   -195    158   -152   -310   -307   -267 
    99   -169   -126   -183   -350    307   -214   -360   -191   -356   -288    227   -325   -243   -225   -158   -193   -274   -289   -308 
   121   -122   -265   -227   -314    114   -274   -305   -217   -283   -245   -225    286   -249   -233     45   -165   -213   -296   -335 
  -167   -254   -265   -312   -409    393   -341   -422   -298   -442   -348   -222    -29   -389   -287   -271   -336   -354   -289   -379 
  -188   -250   -259   -145   -357   -253   -148   -296    278   -257   -201   -157   -335    -94    275     22   -200   -257   -227   -264 
  -122   -104   -336   -262    -84    227   -256    -22   -226    139    359   -255   -344   -263   -226   -248   -164    -29   -137   -173 
  -125   -102   -306   -336   -298   -252   -315   -320   -256   -323   -239   -147   -328   -330   -243    287    127   -309   -263   -297 
   197   -124   -400   -320   -123   -257   -325    -52   -299    279    -17   -323   -368   -317   -284   -253   -206    -60   -193   -239 
  -461   -495   -220    401   -574   -479   -479   -516   -515   -580   -525   -418   -642   -400   -521   -565   -529   -519   -491   -564 
  -195   -454    203    339   -487   -285   -287   -398   -167   -380   -321   -195   -349   -134   -276   -299   -281   -321   -428   -411 
  -303   -308    390    -90   -390   -326   -287   -394   -363   -406   -360    -87   -477   -373   -357   -357   -374   -359   -316   -357 
  -284   -208   -483   -385    -94   -425   -362    -50   -361    330    200   -409   -412   -336   -313   -416   -296   -102   -195   -265 
  -347   -255   -299   -331   -229   -341    478   -418   -360   -323   -270   -139   -405   -145   -197   -326   -319   -362   -190    -87 
   220    -66   -340   -260    184   -217   -236    -19   -234     -8    343   -252   -330   -260   -228   -202   -140    -10   -113   -109 
  -330   -300   -465   -398   -495   -415   -380   -382    402   -433   -360   -340   -467   -390    -25   -457   -377   -425   -328   -442 
  -300   -227   -484   -399   -123   -419   -374    -76   -374    346      4   -420   -423   -355   -327   -428   -316   -123   -216   -277 
   218    -83   -176    -80   -160   -157   -160   -104    -65   -108    323   -140   -263    113    -94   -135   -109    -65   -157   -175 
  -157   -130   -358   -311   -142   -292   -303    -58   -257    191    -45   -241   -374   -296   -258   -159    292    -57   -195   -234 
  -293   -215   -528   -433    -76   -449   -391    -35   -405    300    339   -445   -449   -371   -357   -451   -309    -96   -188   -262 
  -247   -252   -357   -119   -381   -373    -62   -353   -252   -256   -156   -245   -356    389   -191   -334   -307   -330   -230   -369 
  -303   -308    390    -90   -390   -326   -287   -394   -363   -406   -360    -87   -477   -373   -357   -357   -374   -359   -316   -357 
  -418   -298   -532   -522   -357   -480   -492   -245   -473   -180    538   -490   -534   -518   -506   -503   -434   -292   -248   -325 
  -318   -182   -447   -427    459   -414   -381   -223   -429   -134   -180   -418   -431   -477   -426   -375   -406   -241   -102    -39 
  -201   -171   -358   -373   -339   -315   -350   -257   -303   -338   -221   -211   -399   -333   -299    -98    373   -210   -294   -370 
  -142   -143   -333   -366   -341   -251   -351   -372   -307   -369   -297   -201   -363   -371   -295    309     13   -332   -301   -337 
  -201   -171   -358   -373   -339   -315   -350   -257   -303   -338   -221   -211   -399   -333   -299    -98    373   -210   -294   -370 
  -325   -220   -438   -420   -430   -363   -226   -388   -112   -366   -348   -317   -387   -268    425   -400   -374   -434   -220   -387 
  -162   -263   -325   -292   -352   -291   -323   -350   -271   -313   -313   -327    379   -306   -283   -271   -267   -295   -339   -393 
   175    -84   -375   -320   -233   -243   -333      1   -323   -154   -141   -328   -355   -361   -295   -242   -162    336   -274   -326 
  -142   -143   -333   -366   -341   -251   -351   -372   -307   -369   -297   -201   -363   -371   -295    309     13   -332   -301   -337 
  -244   -188   -430   -403   -220   -412   -442    348   -367    -36    -60   -375   -474   -431   -388   -398   -251    215   -296   -303 
  -300   -227   -484   -399   -123   -419   -374    -76   -374    346      4   -420   -423   -355   -327   -428   -316   -123   -216   -277 
  -225   -220   -310   -330     -7    259   -172   -314   -308   -279   -262   -245   -408   -347   -301   -298   -306   -283    -62    400 
  -300   -227   -484   -399   -123   -419   -374    -76   -374    346      4   -420   -423   -355   -327   -428   -316   -123   -216   -277 
  -325   -220   -438   -420   -430   -363   -226   -388   -112   -366   -348   -317   -387   -268    425   -400   -374   -434   -220   -387 
  -189   -275   -279   -330   -419    403   -354   -437   -312   -456   -363   -238   -421   -406   -299   -293   -360   -373   -295   -389 
  -386   -495    -91    396   -563   -437   -438   -495   -394   -534   -477   -369   -554   -323   -457   -493   -463   -474   -485   -537 
  -195   -454    203    339   -487   -285   -287   -398   -167   -380   -321   -195   -349   -134   -276   -299   -281   -321   -428   -411 
   -90   -156   -153    -73   -207    235   -132   -169    -45     62   -110   -110   -272    225    -75   -164   -141   -137   -183   -195 
  -303   -308    390    -90   -390   -326   -287   -394   -363   -406   -360    -87   -477   -373   -357   -357   -374   -359   -316   -357 
  -303   -308    390    -90   -390   -326   -287   -394   -363   -406   -360    -87   -477   -373   -357   -357   -374   -359   -316   -357 
  -162   -263   -325   -292   -352   -291   -323   -350   -271   -313   -313   -327    379   -306   -283   -271   -267   -295   -339   -393 
  -303   -308    390    -90   -390   -326   -287   -394   -363   -406   -360    -87   -477   -373   -357   -357   -374   -359   -316   -357 
    22   -175   -439   -348   -112   -348   -339    -54   -325    326     17   -365   -386   -319   -289   -341   -256    -85   -197   -255 
  -176   -136   -285   -244    286   -287    202   -203   -236   -163   -140   -221   -330     53   -210   -245   -246   -183     36    340 
  -162   -263   -325   -292   -352   -291   -323   -350   -271   -313   -313   -327    379   -306   -283   -271   -267   -295   -339   -393 
  -111   -119   -389   -345   -249   -351   -347     19   -348   -159   -159   -371   -383   -402   -312   -364   -188    382   -307   -364 
   -90   -167   -152    -62   -219   -179   -114   -175    237   -164    326    -95   -260    -69     15     48   -109   -136   -175   -182 
  -300   -227   -484   -399   -123   -419   -374    -76   -374    346      4   -420   -423   -355   -327   -428   -316   -123   -216   -277 
--------------------------------------------------------------------------------

--------------------------------------------------------------------------------
	Motif 8 position-specific probability matrix
--------------------------------------------------------------------------------
letter-probability matrix: alength= 20 w= 57 nsites= 5 E= 1.5e-084 
 0.000000  0.000000  0.000000  0.000000  0.000000  0.000000  0.000000  0.000000  0.000000  0.000000  0.200000  0.000000  0.000000  0.000000  0.400000  0.000000  0.400000  0.000000  0.000000  0.000000 
 0.000000  0.000000  0.000000  0.000000  0.000000  0.000000  0.000000  0.000000  0.000000  0.000000  0.000000  0.000000  0.000000  0.000000  0.000000  0.200000  0.400000  0.000000  0.400000  0.000000 
 0.000000  0.000000  0.000000  0.000000  0.000000  0.000000  0.000000  0.000000  0.000000  0.000000  0.000000  0.000000  0.000000  0.000000  0.000000  0.600000  0.000000  0.000000  0.400000  0.000000 
 0.000000  0.000000  0.000000  0.000000  0.000000  0.000000  0.000000  0.000000  0.000000  0.000000  0.400000  0.000000  0.000000  0.000000  0.000000  0.400000  0.200000  0.000000  0.000000  0.000000 
 0.000000  0.000000  0.000000  0.000000  0.000000  0.000000  0.000000  0.000000  0.000000  0.000000  0.400000  0.200000  0.000000  0.000000  0.000000  0.200000  0.200000  0.000000  0.000000  0.000000 
 0.000000  0.000000  0.000000  0.000000  0.000000  0.400000  0.000000  0.000000  0.000000  0.000000  0.000000  0.000000  0.000000  0.000000  0.000000  0.600000  0.000000  0.000000  0.000000  0.000000 
 0.400000  0.000000  0.000000  0.000000  0.000000  0.200000  0.000000  0.000000  0.000000  0.000000  0.000000  0.000000  0.000000  0.000000  0.000000  0.400000  0.000000  0.000000  0.000000  0.000000 
 0.200000  0.000000  0.000000  0.000000  0.000000  0.200000  0.000000  0.000000  0.000000  0.000000  0.000000  0.000000  0.000000  0.400000  0.000000  0.000000  0.200000  0.000000  0.000000  0.000000 
 0.000000  0.000000  0.400000  0.000000  0.000000  0.200000  0.000000  0.000000  0.000000  0.000000  0.000000  0.000000  0.000000  0.000000  0.000000  0.400000  0.000000  0.000000  0.000000  0.000000 
 0.200000  0.000000  0.000000  0.000000  0.000000  0.400000  0.000000  0.000000  0.000000  0.000000  0.000000  0.400000  0.000000  0.000000  0.000000  0.000000  0.000000  0.000000  0.000000  0.000000 
 0.200000  0.000000  0.000000  0.000000  0.000000  0.200000  0.000000  0.000000  0.000000  0.000000  0.000000  0.000000  0.400000  0.000000  0.000000  0.200000  0.000000  0.000000  0.000000  0.000000 
 0.000000  0.000000  0.000000  0.000000  0.000000  0.800000  0.000000  0.000000  0.000000  0.000000  0.000000  0.000000  0.200000  0.000000  0.000000  0.000000  0.000000  0.000000  0.000000  0.000000 
 0.000000  0.000000  0.000000  0.000000  0.000000  0.000000  0.000000  0.000000  0.400000  0.000000  0.000000  0.000000  0.000000  0.000000  0.400000  0.200000  0.000000  0.000000  0.000000  0.000000 
 0.000000  0.000000  0.000000  0.000000  0.000000  0.400000  0.000000  0.000000  0.000000  0.200000  0.400000  0.000000  0.000000  0.000000  0.000000  0.000000  0.000000  0.000000  0.000000  0.000000 
 0.000000  0.000000  0.000000  0.000000  0.000000  0.000000  0.000000  0.000000  0.000000  0.000000  0.000000  0.000000  0.000000  0.000000  0.000000  0.800000  0.200000  0.000000  0.000000  0.000000 
 0.400000  0.000000  0.000000  0.000000  0.000000  0.000000  0.000000  0.000000  0.000000  0.600000  0.000000  0.000000  0.000000  0.000000  0.000000  0.000000  0.000000  0.000000  0.000000  0.000000 
 0.000000  0.000000  0.000000  1.000000  0.000000  0.000000  0.000000  0.000000  0.000000  0.000000  0.000000  0.000000  0.000000  0.000000  0.000000  0.000000  0.000000  0.000000  0.000000  0.000000 
 0.000000  0.000000  0.400000  0.600000  0.000000  0.000000  0.000000  0.000000  0.000000  0.000000  0.000000  0.000000  0.000000  0.000000  0.000000  0.000000  0.000000  0.000000  0.000000  0.000000 
 0.000000  0.000000  1.000000  0.000000  0.000000  0.000000  0.000000  0.000000  0.000000  0.000000  0.000000  0.000000  0.000000  0.000000  0.000000  0.000000  0.000000  0.000000  0.000000  0.000000 
 0.000000  0.000000  0.000000  0.000000  0.000000  0.000000  0.000000  0.000000  0.000000  0.800000  0.200000  0.000000  0.000000  0.000000  0.000000  0.000000  0.000000  0.000000  0.000000  0.000000 
 0.000000  0.000000  0.000000  0.000000  0.000000  0.000000  1.000000  0.000000  0.000000  0.000000  0.000000  0.000000  0.000000  0.000000  0.000000  0.000000  0.000000  0.000000  0.000000  0.000000 
 0.400000  0.000000  0.000000  0.000000  0.200000  0.000000  0.000000  0.000000  0.000000  0.000000  0.400000  0.000000  0.000000  0.000000  0.000000  0.000000  0.000000  0.000000  0.000000  0.000000 
 0.000000  0.000000  0.000000  0.000000  0.000000  0.000000  0.000000  0.000000  1.000000  0.000000  0.000000  0.000000  0.000000  0.000000  0.000000  0.000000  0.000000  0.000000  0.000000  0.000000 
 0.000000  0.000000  0.000000  0.000000  0.000000  0.000000  0.000000  0.000000  0.000000  1.000000  0.000000  0.000000  0.000000  0.000000  0.000000  0.000000  0.000000  0.000000  0.000000  0.000000 
 0.400000  0.000000  0.000000  0.000000  0.000000  0.000000  0.000000  0.000000  0.000000  0.000000  0.400000  0.000000  0.000000  0.200000  0.000000  0.000000  0.000000  0.000000  0.000000  0.000000 
 0.000000  0.000000  0.000000  0.000000  0.000000  0.000000  0.000000  0.000000  0.000000  0.400000  0.000000  0.000000  0.000000  0.000000  0.000000  0.000000  0.600000  0.000000  0.000000  0.000000 
 0.000000  0.000000  0.000000  0.000000  0.000000  0.000000  0.000000  0.000000  0.000000  0.600000  0.400000  0.000000  0.000000  0.000000  0.000000  0.000000  0.000000  0.000000  0.000000  0.000000 
 0.000000  0.000000  0.000000  0.000000  0.000000  0.000000  0.000000  0.000000  0.000000  0.000000  0.000000  0.000000  0.000000  1.000000  0.000000  0.000000  0.000000  0.000000  0.000000  0.000000 
 0.000000  0.000000  1.000000  0.000000  0.000000  0.000000  0.000000  0.000000  0.000000  0.000000  0.000000  0.000000  0.000000  0.000000  0.000000  0.000000  0.000000  0.000000  0.000000  0.000000 
 0.000000  0.000000  0.000000  0.000000  0.000000  0.000000  0.000000  0.000000  0.000000  0.000000  1.000000  0.000000  0.000000  0.000000  0.000000  0.000000  0.000000  0.000000  0.000000  0.000000 
 0.000000  0.000000  0.000000  0.000000  1.000000  0.000000  0.000000  0.000000  0.000000  0.000000  0.000000  0.000000  0.000000  0.000000  0.000000  0.000000  0.000000  0.000000  0.000000  0.000000 
 0.000000  0.000000  0.000000  0.000000  0.000000  0.000000  0.000000  0.000000  0.000000  0.000000  0.000000  0.000000  0.000000  0.000000  0.000000  0.000000  1.000000  0.000000  0.000000  0.000000 
 0.000000  0.000000  0.000000  0.000000  0.000000  0.000000  0.000000  0.000000  0.000000  0.000000  0.000000  0.000000  0.000000  0.000000  0.000000  1.000000  0.000000  0.000000  0.000000  0.000000 
 0.000000  0.000000  0.000000  0.000000  0.000000  0.000000  0.000000  0.000000  0.000000  0.000000  0.000000  0.000000  0.000000  0.000000  0.000000  0.000000  1.000000  0.000000  0.000000  0.000000 
 0.000000  0.000000  0.000000  0.000000  0.000000  0.000000  0.000000  0.000000  0.000000  0.000000  0.000000  0.000000  0.000000  0.000000  1.000000  0.000000  0.000000  0.000000  0.000000  0.000000 
 0.000000  0.000000  0.000000  0.000000  0.000000  0.000000  0.000000  0.000000  0.000000  0.000000  0.000000  0.000000  1.000000  0.000000  0.000000  0.000000  0.000000  0.000000  0.000000  0.000000 
 0.400000  0.000000  0.000000  0.000000  0.000000  0.000000  0.000000  0.000000  0.000000  0.000000  0.000000  0.000000  0.000000  0.000000  0.000000  0.000000  0.000000  0.600000  0.000000  0.000000 
 0.000000  0.000000  0.000000  0.000000  0.000000  0.000000  0.000000  0.000000  0.000000  0.000000  0.000000  0.000000  0.000000  0.000000  0.000000  1.000000  0.000000  0.000000  0.000000  0.000000 
 0.000000  0.000000  0.000000  0.000000  0.000000  0.000000  0.000000  0.600000  0.000000  0.000000  0.000000  0.000000  0.000000  0.000000  0.000000  0.000000  0.000000  0.400000  0.000000  0.000000 
 0.000000  0.000000  0.000000  0.000000  0.000000  0.000000  0.000000  0.000000  0.000000  1.000000  0.000000  0.000000  0.000000  0.000000  0.000000  0.000000  0.000000  0.000000  0.000000  0.000000 
 0.000000  0.000000  0.000000  0.000000  0.000000  0.400000  0.000000  0.000000  0.000000  0.000000  0.000000  0.000000  0.000000  0.000000  0.000000  0.000000  0.000000  0.000000  0.000000  0.600000 
 0.000000  0.000000  0.000000  0.000000  0.000000  0.000000  0.000000  0.000000  0.000000  1.000000  0.000000  0.000000  0.000000  0.000000  0.000000  0.000000  0.000000  0.000000  0.000000  0.000000 
 0.000000  0.000000  0.000000  0.000000  0.000000  0.000000  0.000000  0.000000  0.000000  0.000000  0.000000  0.000000  0.000000  0.000000  1.000000  0.000000  0.000000  0.000000  0.000000  0.000000 
 0.000000  0.000000  0.000000  0.000000  0.000000  1.000000  0.000000  0.000000  0.000000  0.000000  0.000000  0.000000  0.000000  0.000000  0.000000  0.000000  0.000000  0.000000  0.000000  0.000000 
 0.000000  0.000000  0.200000  0.800000  0.000000  0.000000  0.000000  0.000000  0.000000  0.000000  0.000000  0.000000  0.000000  0.000000  0.000000  0.000000  0.000000  0.000000  0.000000  0.000000 
 0.000000  0.000000  0.400000  0.600000  0.000000  0.000000  0.000000  0.000000  0.000000  0.000000  0.000000  0.000000  0.000000  0.000000  0.000000  0.000000  0.000000  0.000000  0.000000  0.000000 
 0.000000  0.000000  0.000000  0.000000  0.000000  0.400000  0.000000  0.000000  0.000000  0.200000  0.000000  0.000000  0.000000  0.400000  0.000000  0.000000  0.000000  0.000000  0.000000  0.000000 
 0.000000  0.000000  1.000000  0.000000  0.000000  0.000000  0.000000  0.000000  0.000000  0.000000  0.000000  0.000000  0.000000  0.000000  0.000000  0.000000  0.000000  0.000000  0.000000  0.000000 
 0.000000  0.000000  1.000000  0.000000  0.000000  0.000000  0.000000  0.000000  0.000000  0.000000  0.000000  0.000000  0.000000  0.000000  0.000000  0.000000  0.000000  0.000000  0.000000  0.000000 
 0.000000  0.000000  0.000000  0.000000  0.000000  0.000000  0.000000  0.000000  0.000000  0.000000  0.000000  0.000000  1.000000  0.000000  0.000000  0.000000  0.000000  0.000000  0.000000  0.000000 
 0.000000  0.000000  1.000000  0.000000  0.000000  0.000000  0.000000  0.000000  0.000000  0.000000  0.000000  0.000000  0.000000  0.000000  0.000000  0.000000  0.000000  0.000000  0.000000  0.000000 
 0.200000  0.000000  0.000000  0.000000  0.000000  0.000000  0.000000  0.000000  0.000000  0.800000  0.000000  0.000000  0.000000  0.000000  0.000000  0.000000  0.000000  0.000000  0.000000  0.000000 
 0.000000  0.000000  0.000000  0.000000  0.400000  0.000000  0.200000  0.000000  0.000000  0.000000  0.000000  0.000000  0.000000  0.200000  0.000000  0.000000  0.000000  0.000000  0.000000  0.200000 
 0.000000  0.000000  0.000000  0.000000  0.000000  0.000000  0.000000  0.000000  0.000000  0.000000  0.000000  0.000000  1.000000  0.000000  0.000000  0.000000  0.000000  0.000000  0.000000  0.000000 
 0.000000  0.000000  0.000000  0.000000  0.000000  0.000000  0.000000  0.000000  0.000000  0.000000  0.000000  0.000000  0.000000  0.000000  0.000000  0.000000  0.000000  1.000000  0.000000  0.000000 
 0.000000  0.000000  0.000000  0.000000  0.000000  0.000000  0.000000  0.000000  0.400000  0.000000  0.400000  0.000000  0.000000  0.000000  0.000000  0.200000  0.000000  0.000000  0.000000  0.000000 
 0.000000  0.000000  0.000000  0.000000  0.000000  0.000000  0.000000  0.000000  0.000000  1.000000  0.000000  0.000000  0.000000  0.000000  0.000000  0.000000  0.000000  0.000000  0.000000  0.000000 
--------------------------------------------------------------------------------

--------------------------------------------------------------------------------
	Motif 8 regular expression
--------------------------------------------------------------------------------
[RTM][TWS][SW][MST][MNST][SG][ASG][QAGT][DSG][GNA][PAGS][GP][KRS][GML][ST][LA]E[ED]D[LM]H[AMF]KL[AMQ][TL][LM]QDMFTSTRP[VA]S[IV]L[YG]LRG[ED][ED][GQL]DDPD[LA][FHQY]PV[KMS]L
--------------------------------------------------------------------------------


Time 2031.07 secs.

********************************************************************************


********************************************************************************
MOTIF  9	width =   21   sites =  18   llr = 593   E-value = 3.3e-060
********************************************************************************
--------------------------------------------------------------------------------
	Motif 9 Description
--------------------------------------------------------------------------------
Simplified        A  :1:1:2::1:1::::::::::
pos.-specific     C  :::::::::::::3:::1:1:
probability       D  :::2::17:9:1:::1:12::
matrix            E  :::2:::3::1:::1::12::
                  F  ::::::3::::::::::1:::
                  G  ::4:::::::11:::7:121:
                  H  111:::::::::::::::1::
                  I  :::1:41:6:3:::::33:22
                  K  ::2:1::::::3::1:::11:
                  L  ::1::25:1:1:3:::41:1:
                  M  :::::1::1:::2::::::::
                  N  312::::1::::2::2::212
                  P  :6:::::::::4::::::111
                  Q  ::14::::::::::2::11:1
                  R  4:::9:::::211::::::12
                  S  211:::::::::271::1::2
                  T  11::::::::1:::1::::1:
                  V  :1:::11:1121::3:22:31
                  W  :::1:::::::::::::::::
                  Y  :1::::::::::::2::1:::

         bits    6.9                      
                 6.2                      
                 5.5                      
                 4.8                      
Relative         4.1     *                
Entropy          3.4     *    *   * *     
(47.5 bits)      2.8     *  ***   * **    
                 2.1 ********** *** **    
                 1.4 *********************
                 0.7 *********************
                 0.0 ---------------------

Multilevel           RPGQRILDIDIPLSVGLIDVI
consensus            N ND AFE   KNCYNI EIR
sequence                E L      S   V    
                                          
                                          
--------------------------------------------------------------------------------

--------------------------------------------------------------------------------
	Motif 9 sites sorted by position p-value
--------------------------------------------------------------------------------
Sequence name             Start   P-value                    Site       
-------------             ----- ---------            ---------------------
LogLSF                      167  1.45e-22 KQQIETWKQN RPGERILDIDIPLSYGLIDVN LDPIKLNEAE
CapLSF                      165  1.33e-20 SEQITTWKHN RPGDRILDIDIPLSYGLLDVN VDPNSLNSID
BrfLSF                      135  3.76e-19 YEQLAQWRSI RPNERLLDIDIPLSVNIYDIR KDPTAVNKVE
HosLBP1a                    141  2.25e-18 HQQLEGWKWN RPGDRLLDLDIPMSVGIIDTR TNPSQLNAVE
DapLSF                      178  6.26e-18 REQIAAWRMS RPGDRIVEIDVPLSYGIYEVV QDNSNLNVVE
CiiLSF                      133  5.27e-17 YEQFQNWKFN RPGDRLLNIDIPMSVGVIQPR EHPEQLNLVE
Drmgemini                   472  1.03e-16 REQMQQWQQS RPGERIIEVDVPLSYGLCHVS QPLSSGSLNT
TraGRH                       30  2.42e-16 HWQYWYSQQP NPNQRAFDIDRKSCQNVEERI EEIAYNAVAF
NevLSF                      179  5.01e-16 AEKFEEWRNN HPLERIFEIDVPMSTGLQNIR SKGNLTNAYE
NevGRH1                      88  8.30e-16 HWNYWHSQQP NPQQRAFDIDRKSCQNIDENI TDQAYNAAGF
AmqGRH                      344  1.66e-15 HWQYWYELQA NPNQKAFDIDRKNCEGLIEKP LDLGYNAASF
DrmGRHA                     710  5.19e-15 AWQFWHSRQH SVKQRILDADTKNSVGLVGCI EEVSHNAIAV
DapGRH                      194  1.08e-14 AWQFWHGRQH SAKQRILDADTKNSSGLIGCI EEVAHNAICI
LogGRH                      589  3.14e-14 AFEFWHSRQH SYKQRLLDIDIKNSQGIGPGS IEERAFNAVV
MnlGRH                       47  2.60e-12 YWQYWYTQQP NSNIRVFDVDERSCKNVVGIN EIGCNAVSFT
PhbLSFL2                    440  1.70e-11 WKFWMSQQRA THHARAVEIDLDRSVGIVKVQ VSDFDRVSFE
AmqLSF                       64  3.64e-11 ETQIQQWMND NNGQRMLEMVAVSCSGVSNIQ HHDDFINFAS
NevLSF                        4  2.63e-10        MAG NTSWRMDDLDGGLSTDLFNLS GLGNELSTNP
--------------------------------------------------------------------------------

--------------------------------------------------------------------------------
	Motif 9 block diagrams
--------------------------------------------------------------------------------
SEQUENCE NAME            POSITION P-VALUE  MOTIF DIAGRAM
-------------            ----------------  -------------
LogLSF                            1.4e-22  166_[9]_365
CapLSF                            1.3e-20  164_[9]_508
BrfLSF                            3.8e-19  134_[9]_315
HosLBP1a                          2.3e-18  140_[9]_379
DapLSF                            6.3e-18  177_[9]_339
CiiLSF                            5.3e-17  132_[9]_338
Drmgemini                           1e-16  471_[9]_440
TraGRH                            2.4e-16  29_[9]_262
NevLSF                            2.6e-10  3_[9]_154_[9]_328
NevGRH1                           8.3e-16  87_[9]_89
AmqGRH                            1.7e-15  343_[9]_299
DrmGRHA                           5.2e-15  709_[9]_333
DapGRH                            1.1e-14  193_[9]_83
LogGRH                            3.1e-14  588_[9]_272
MnlGRH                            2.6e-12  46_[9]_450
PhbLSFL2                          1.7e-11  439_[9]_358
AmqLSF                            3.6e-11  63_[9]_344
--------------------------------------------------------------------------------

--------------------------------------------------------------------------------
	Motif 9 in BLOCKS format
--------------------------------------------------------------------------------
BL   MOTIF 9 width=21 seqs=18
LogLSF                   (  167) RPGERILDIDIPLSYGLIDVN  1 
CapLSF                   (  165) RPGDRILDIDIPLSYGLLDVN  1 
BrfLSF                   (  135) RPNERLLDIDIPLSVNIYDIR  1 
HosLBP1a                 (  141) RPGDRLLDLDIPMSVGIIDTR  1 
DapLSF                   (  178) RPGDRIVEIDVPLSYGIYEVV  1 
CiiLSF                   (  133) RPGDRLLNIDIPMSVGVIQPR  1 
Drmgemini                (  472) RPGERIIEVDVPLSYGLCHVS  1 
TraGRH                   (   30) NPNQRAFDIDRKSCQNVEERI  1 
NevLSF                   (  179) HPLERIFEIDVPMSTGLQNIR  1 
NevGRH1                  (   88) NPQQRAFDIDRKSCQNIDENI  1 
AmqGRH                   (  344) NPNQKAFDIDRKNCEGLIEKP  1 
DrmGRHA                  (  710) SVKQRILDADTKNSVGLVGCI  1 
DapGRH                   (  194) SAKQRILDADTKNSSGLIGCI  1 
LogGRH                   (  589) SYKQRLLDIDIKNSQGIGPGS  1 
MnlGRH                   (   47) NSNIRVFDVDERSCKNVVGIN  1 
PhbLSFL2                 (  440) THHARAVEIDLDRSVGIVKVQ  1 
AmqLSF                   (   64) NNGQRMLEMVAVSCSGVSNIQ  1 
NevLSF                   (    4) NTSWRMDDLDGGLSTDLFNLS  1 
//

--------------------------------------------------------------------------------

--------------------------------------------------------------------------------
	Motif 9 position-specific scoring matrix
--------------------------------------------------------------------------------
log-odds matrix: alength= 20 w= 21 n= 16278 bayes= 9.95356 E= 3.3e-060 
  -305   -383   -175   -240   -477   -255     76   -494   -176   -458   -405    267   -438   -274    285     70    -19   -441   -419   -387 
   -42   -294   -341   -299   -374   -324     11   -360   -278   -327   -321    -45    341   -314   -296   -114    -67    -60   -377      1 
  -190   -309   -176   -139   -353    249     69   -351    148    -60   -251    198   -348      8   -141    -61   -212   -296   -305   -292 
   -19   -415    175    201   -438   -323   -285    -20   -170   -371   -304   -243   -379    251   -242   -300   -277   -331    238   -379 
  -340   -233   -458   -441   -449   -383   -238   -401    -73   -381   -362   -332   -401   -282    425   -416   -390   -452   -233   -406 
   157   -240   -582   -500   -233   -464   -457    274   -470    151    221   -472   -533   -481   -449   -455   -317     45   -303   -343 
  -316   -256    -42   -486    263   -473   -444     30   -458    272    -91   -475   -515   -450   -424   -464   -335     93   -282   -332 
  -310   -373    363    148   -453   -330   -314   -445   -321   -449   -399     -9   -471   -313   -372   -355   -372   -399   -385   -406 
   -91   -251   -423   -403   -239   -420   -439    360   -360     17     32   -371   -485   -425   -384   -397   -282    126   -290   -301 
  -321   -326    390   -107   -407   -350   -306   -406   -387   -423   -375   -103   -502   -396   -378   -378   -395   -181   -335   -375 
   -10   -137   -398    -30   -166    -20   -292    241   -282     -2    -75   -302   -390   -312    147   -292     67    152   -185   -215 
  -202   -316    -39   -224   -388    -34   -274   -369    214   -333   -297   -253    291   -233     16   -281   -267    -38   -349   -367 
  -195   -202   -302   -242   -234   -299   -264   -166   -159    189    264    193   -393   -247     26     96   -220   -145   -239   -260 
  -207    436   -608   -619   -569   -328   -594   -591   -625   -583   -515   -505   -522   -588   -563    285   -360   -430   -518   -594 
  -138   -252   -178     23   -281   -232   -172   -263     38   -245   -179   -142   -305    130   -117     10     63    188   -247    234 
  -258   -344    -38   -313   -479    376   -330   -509   -323   -520   -436    159   -458   -392   -344   -300   -361   -447   -374   -422 
  -402   -314   -715   -659   -318   -637   -682    259   -647    244   -208   -640   -677   -660   -648   -657   -422    203   -463   -499 
  -169    181    -40    -32     54    -23   -282    222   -274     -3    -76   -296   -388    -25   -273    -85   -191    150   -184    151 
  -194   -323    171    176   -365    133     69   -366     22   -334   -266    163    -38      7   -184   -224   -219   -308   -323   -303 
  -160    270   -386   -303   -172    -27   -290    184    -23     -9    -82     -8    -52   -309     -3   -292    -15    228   -191   -222 
  -144   -244   -191   -110   -276   -240   -180    163    -79   -236   -173    150    -43     83    192     56   -173     -8   -246   -244 
--------------------------------------------------------------------------------

--------------------------------------------------------------------------------
	Motif 9 position-specific probability matrix
--------------------------------------------------------------------------------
letter-probability matrix: alength= 20 w= 21 nsites= 18 E= 3.3e-060 
 0.000000  0.000000  0.000000  0.000000  0.000000  0.000000  0.055556  0.000000  0.000000  0.000000  0.000000  0.333333  0.000000  0.000000  0.388889  0.166667  0.055556  0.000000  0.000000  0.000000 
 0.055556  0.000000  0.000000  0.000000  0.000000  0.000000  0.055556  0.000000  0.000000  0.000000  0.000000  0.055556  0.611111  0.000000  0.000000  0.055556  0.055556  0.055556  0.000000  0.055556 
 0.000000  0.000000  0.000000  0.000000  0.000000  0.388889  0.055556  0.000000  0.166667  0.055556  0.000000  0.222222  0.000000  0.055556  0.000000  0.055556  0.000000  0.000000  0.000000  0.000000 
 0.055556  0.000000  0.222222  0.222222  0.000000  0.000000  0.000000  0.055556  0.000000  0.000000  0.000000  0.000000  0.000000  0.388889  0.000000  0.000000  0.000000  0.000000  0.055556  0.000000 
 0.000000  0.000000  0.000000  0.000000  0.000000  0.000000  0.000000  0.000000  0.055556  0.000000  0.000000  0.000000  0.000000  0.000000  0.944444  0.000000  0.000000  0.000000  0.000000  0.000000 
 0.222222  0.000000  0.000000  0.000000  0.000000  0.000000  0.000000  0.388889  0.000000  0.222222  0.111111  0.000000  0.000000  0.000000  0.000000  0.000000  0.000000  0.055556  0.000000  0.000000 
 0.000000  0.000000  0.055556  0.000000  0.277778  0.000000  0.000000  0.055556  0.000000  0.500000  0.000000  0.000000  0.000000  0.000000  0.000000  0.000000  0.000000  0.111111  0.000000  0.000000 
 0.000000  0.000000  0.666667  0.277778  0.000000  0.000000  0.000000  0.000000  0.000000  0.000000  0.000000  0.055556  0.000000  0.000000  0.000000  0.000000  0.000000  0.000000  0.000000  0.000000 
 0.111111  0.000000  0.000000  0.000000  0.000000  0.000000  0.000000  0.611111  0.000000  0.111111  0.055556  0.000000  0.000000  0.000000  0.000000  0.000000  0.000000  0.111111  0.000000  0.000000 
 0.000000  0.000000  0.944444  0.000000  0.000000  0.000000  0.000000  0.000000  0.000000  0.000000  0.000000  0.000000  0.000000  0.000000  0.000000  0.000000  0.000000  0.055556  0.000000  0.000000 
 0.055556  0.000000  0.000000  0.055556  0.000000  0.055556  0.000000  0.333333  0.000000  0.055556  0.000000  0.000000  0.000000  0.000000  0.166667  0.000000  0.111111  0.166667  0.000000  0.000000 
 0.000000  0.000000  0.055556  0.000000  0.000000  0.055556  0.000000  0.000000  0.333333  0.000000  0.000000  0.000000  0.444444  0.000000  0.055556  0.000000  0.000000  0.055556  0.000000  0.000000 
 0.000000  0.000000  0.000000  0.000000  0.000000  0.000000  0.000000  0.000000  0.000000  0.333333  0.166667  0.222222  0.000000  0.000000  0.055556  0.222222  0.000000  0.000000  0.000000  0.000000 
 0.000000  0.277778  0.000000  0.000000  0.000000  0.000000  0.000000  0.000000  0.000000  0.000000  0.000000  0.000000  0.000000  0.000000  0.000000  0.722222  0.000000  0.000000  0.000000  0.000000 
 0.000000  0.000000  0.000000  0.055556  0.000000  0.000000  0.000000  0.000000  0.055556  0.000000  0.000000  0.000000  0.000000  0.166667  0.000000  0.111111  0.111111  0.277778  0.000000  0.222222 
 0.000000  0.000000  0.055556  0.000000  0.000000  0.722222  0.000000  0.000000  0.000000  0.000000  0.000000  0.222222  0.000000  0.000000  0.000000  0.000000  0.000000  0.000000  0.000000  0.000000 
 0.000000  0.000000  0.000000  0.000000  0.000000  0.000000  0.000000  0.333333  0.000000  0.444444  0.000000  0.000000  0.000000  0.000000  0.000000  0.000000  0.000000  0.222222  0.000000  0.000000 
 0.000000  0.055556  0.055556  0.055556  0.055556  0.055556  0.000000  0.277778  0.000000  0.055556  0.000000  0.000000  0.000000  0.055556  0.000000  0.055556  0.000000  0.166667  0.000000  0.111111 
 0.000000  0.000000  0.222222  0.222222  0.000000  0.166667  0.055556  0.000000  0.055556  0.000000  0.000000  0.166667  0.055556  0.055556  0.000000  0.000000  0.000000  0.000000  0.000000  0.000000 
 0.000000  0.111111  0.000000  0.000000  0.000000  0.055556  0.000000  0.222222  0.055556  0.055556  0.000000  0.055556  0.055556  0.000000  0.055556  0.000000  0.055556  0.277778  0.000000  0.000000 
 0.000000  0.000000  0.000000  0.000000  0.000000  0.000000  0.000000  0.222222  0.000000  0.000000  0.000000  0.166667  0.055556  0.111111  0.222222  0.166667  0.000000  0.055556  0.000000  0.000000 
--------------------------------------------------------------------------------

--------------------------------------------------------------------------------
	Motif 9 regular expression
--------------------------------------------------------------------------------
[RN]P[GN][QDE]R[IAL][LF][DE]IDI[PK][LNS][SC][VY][GN][LIV]I[DE][VI][IR]
--------------------------------------------------------------------------------


Time 2220.87 secs.

********************************************************************************


********************************************************************************
MOTIF 10	width =   41   sites =   5   llr = 496   E-value = 7.2e-058
********************************************************************************
--------------------------------------------------------------------------------
	Motif 10 Description
--------------------------------------------------------------------------------
Simplified        A  ::::a::::::::2:4:::2:::a::::2:::42:::::::
pos.-specific     C  ::::::::::::::::::::::::8:::::::::::2::::
probability       D  :::4::4:a::::::::::::::::::::::::4:::66::
matrix            E  :::6::::::::::::a:::::::::::::::::2::::2:
                  F  :4:::::::::::::::::::::::a2::4::::::::::2
                  G  a:::::6:::2::::::::::::::::::::2:4::2::::
                  H  :::::::::4:::::::::::::::::::::::::::::::
                  I  ::a::::4::::::::::::::4::::2:::2:::::::::
                  K  ::::::::::::::::::::a:::::::::::2:2::22::
                  L  :::::2:::::::::::::::::::::::::::::::::::
                  M  :::::2:::::::::::::::::::::::::::::::::::
                  N  ::::::::::::::::::::::::::::::::4:::::22:
                  P  :::::::::6:::8a6::a::a:::::::44:::::22:::
                  Q  ::::::::::::2:::::::::::::::4:::::6::::::
                  R  ::::::::::::8::::a::::::::::4:44:::4:::::
                  S  ::::::::::4:::::::::::::2:::::2::::24::::
                  T  ::::::::::4::::::::::::::::::::::::4:::::
                  V  :::::6:6:::::::::::8::6::::8:::2:::::::::
                  W  :6:::::::::::::::::::::::::::::::::::::::
                  Y  :::::::::::a::::::::::::::8::2:::::::::68

         bits    6.9                                          
                 6.2                                          
                 5.5                                          
                 4.8  *         *            **               
Relative         4.1 *** *   *  *  * *** ** ****             *
Entropy          3.4 ***** **** **** ************           **
(143.3 bits)     2.8 ********** ******************** **** ****
                 2.1 *****************************************
                 1.4 *****************************************
                 0.7 *****************************************
                 0.0 -----------------------------------------

Multilevel           GWIEAVGVDPSYRPPPERPVKPVACFYVQFPRADQRSDDYY
consensus             F D LDI HT QA A   A  I S FIRPRGNGETCKKEF
sequence                  M    G                 AYSIKAKSGPNN 
                                                    V    P    
                                                              
--------------------------------------------------------------------------------

--------------------------------------------------------------------------------
	Motif 10 sites sorted by position p-value
--------------------------------------------------------------------------------
Sequence name             Start   P-value                              Site                 
-------------             ----- ---------            -----------------------------------------
AsnLSFL2                    565  3.23e-45 VASTDGGAPM GFIDAVDIDPTYRPPAERPVKPIACFYVRFPRNDQRSDDYY RAVYLTERTV
AsnLSFL1                    574  3.23e-45 VASTDGGAPM GFIDAVDIDPTYRPPAERPVKPIACFYVRFPRNDQRSDDYY RAVYLTERTV
MyfLSFL                     730  3.69e-45 TRTSDDGTSA GWIEAVGVDHSYRPPPERPVKPVACFFIQPRVAGKTCDNYY RAIYLMKRSL
TrvLSFL                     629  1.07e-38 SKTEEDGTLS GWIEALGVDPSYRPPPERPAKPVACFYVAYSGKAESGKKEY HRAIYLSSRT
MygLSFL                     668  1.55e-37 IKSPTSGELS GWIEAMGVDHGYQAPPERPVKPVASFYVQPRIAGQTPPDNF HRAVYLMNRT
--------------------------------------------------------------------------------

--------------------------------------------------------------------------------
	Motif 10 block diagrams
--------------------------------------------------------------------------------
SEQUENCE NAME            POSITION P-VALUE  MOTIF DIAGRAM
-------------            ----------------  -------------
AsnLSFL2                          3.2e-45  564_[10]_88
AsnLSFL1                          3.2e-45  573_[10]_65
MyfLSFL                           3.7e-45  729_[10]_106
TrvLSFL                           1.1e-38  628_[10]_99
MygLSFL                           1.6e-37  667_[10]_107
--------------------------------------------------------------------------------

--------------------------------------------------------------------------------
	Motif 10 in BLOCKS format
--------------------------------------------------------------------------------
BL   MOTIF 10 width=41 seqs=5
AsnLSFL2                 (  565) GFIDAVDIDPTYRPPAERPVKPIACFYVRFPRNDQRSDDYY  1 
AsnLSFL1                 (  574) GFIDAVDIDPTYRPPAERPVKPIACFYVRFPRNDQRSDDYY  1 
MyfLSFL                  (  730) GWIEAVGVDHSYRPPPERPVKPVACFFIQPRVAGKTCDNYY  1 
TrvLSFL                  (  629) GWIEALGVDPSYRPPPERPAKPVACFYVAYSGKAESGKKEY  1 
MygLSFL                  (  668) GWIEAMGVDHGYQAPPERPVKPVASFYVQPRIAGQTPPDNF  1 
//

--------------------------------------------------------------------------------

--------------------------------------------------------------------------------
	Motif 10 position-specific scoring matrix
--------------------------------------------------------------------------------
log-odds matrix: alength= 20 w= 41 n= 15698 bayes= 11.8675 E= 7.2e-058 
  -189   -275   -279   -330   -419    403   -354   -437   -312   -456   -363   -238   -421   -406   -299   -293   -360   -373   -295   -389 
  -378   -262   -432   -418    194   -389   -260   -335   -389   -213   -243   -365   -476   -388   -337   -436   -394   -309    646      7 
  -270   -220   -426   -405   -218   -406   -436    378   -364    -33    -59   -376   -475   -427   -385   -399   -273     96   -283   -293 
  -195   -454    203    339   -487   -285   -287   -398   -167   -380   -321   -195   -349   -134   -276   -299   -281   -321   -428   -411 
   363    -49   -374   -326   -300   -143   -367   -276   -331   -278   -218   -323   -402   -368   -314   -132   -201   -129   -267   -351 
  -148   -119   -427   -360   -118   -352   -334     49   -343    119    239   -357   -396   -362   -315   -349   -192    319   -199   -250 
  -183   -266    160   -201   -404    364   -265   -430   -248   -434   -358   -109   -382   -307   -272   -233   -286   -365   -305   -351 
  -177   -141   -438   -396   -227   -405   -418    276   -383    -83    -99   -394   -445   -440   -376   -405   -219    314   -320   -338 
  -303   -308    390    -90   -390   -326   -287   -394   -363   -406   -360    -87   -477   -373   -357   -357   -374   -359   -316   -357 
  -150   -246   -271   -246   -296   -265    271   -330   -222   -294   -286   -248    334   -265   -238   -246   -244   -276   -290   -284 
   -86   -100   -266   -286   -305     56   -291   -292   -241   -315   -222   -143   -322   -290   -242    228    221   -238   -269   -310 
  -350   -268   -436   -427     18   -385   -170   -336   -396   -281   -281   -360   -457   -407   -356   -407   -397   -325    -36    477 
  -304   -216   -410   -357   -421   -348   -209   -371    -72   -346   -321   -289   -377    -77    417   -374   -344   -403   -214   -368 
    45   -211   -281   -241   -312   -246   -281   -300   -222   -266   -261   -280    359   -256   -237   -213   -212   -241   -314   -360 
  -162   -263   -325   -292   -352   -291   -323   -350   -271   -313   -313   -327    379   -306   -283   -271   -267   -295   -339   -393 
   150   -179   -290   -248   -318   -220   -292   -305   -235   -276   -264   -278    339   -267   -247   -198   -203   -235   -314   -361 
  -461   -495   -220    401   -574   -479   -479   -516   -515   -580   -525   -418   -642   -400   -521   -565   -529   -519   -491   -564 
  -325   -220   -438   -420   -430   -363   -226   -388   -112   -366   -348   -317   -387   -268    425   -400   -374   -434   -220   -387 
  -162   -263   -325   -292   -352   -291   -323   -350   -271   -313   -313   -327    379   -306   -283   -271   -267   -295   -339   -393 
    23    -92   -357   -308   -238   -307   -312     23   -314   -159   -149   -336   -348   -365   -276   -311   -155    368   -283   -355 
  -330   -300   -465   -398   -495   -415   -380   -382    402   -433   -360   -340   -467   -390    -25   -457   -377   -425   -328   -442 
  -162   -263   -325   -292   -352   -291   -323   -350   -271   -313   -313   -327    379   -306   -283   -271   -267   -295   -339   -393 
  -177   -141   -438   -396   -227   -405   -418    276   -383    -83    -99   -394   -445   -440   -376   -405   -219    314   -320   -338 
   363    -49   -374   -326   -300   -143   -367   -276   -331   -278   -218   -323   -402   -368   -314   -132   -201   -129   -267   -351 
  -295    618   -520   -475   -443   -432   -488   -401   -510   -441   -367   -468   -540   -527   -451   -258   -370   -412   -456   -508 
  -318   -182   -447   -427    459   -414   -381   -223   -429   -134   -180   -418   -431   -477   -426   -375   -406   -241   -102    -39 
  -227   -169   -342   -305    242   -328    -49   -233   -292   -185   -171   -271   -372   -313   -259   -293   -293   -218     48    430 
  -110   -109   -392   -345   -235   -367   -351    140   -348   -132   -135   -370   -386   -403   -315   -373   -179    365   -309   -363 
    86   -210   -180    -70   -292   -208   -108   -256     49   -218   -154   -120   -282    234    263   -184   -155   -208   -202   -226 
  -261   -194   -382   -346    338   -354   -111   -235   -322   -184   -184   -297    197   -333   -294   -327   -312   -225     29    287 
   -96   -193   -201   -145   -290   -205   -191   -272    -68   -243   -206   -161    283   -158    217     11   -167   -217   -253   -275 
   -69    -67   -238   -154   -106     92   -167    145    -85    -52    -14   -167   -278   -159    239   -181   -101    159   -115   -139 
   194   -181    -77    -46   -259   -134   -109   -247    149   -223   -159    244   -254    -85    -40   -123   -119   -189   -210   -202 
    83   -199    196   -110   -356    308   -214   -364   -180   -357   -288    -69   -326   -224   -220   -174   -206   -285   -289   -307 
  -171   -251   -159     95   -349   -277    -74   -308     66   -239   -151   -168   -307    341    -84   -246   -219   -265   -226   -302 
  -112   -137   -206   -157   -274   -214   -191   -221    -66   -247   -156   -114   -301   -157    205     86    264   -172   -225   -257 
   -13    325   -276   -260   -306    140   -288   -297   -242   -296   -231   -189    123   -275   -249    195    -59   -203   -279   -311 
  -177   -271    334     -4   -336   -207   -186   -331     62   -314   -256    -49     34   -168   -171   -211   -215   -279   -282   -281 
  -242   -286    361    -68   -367   -223   -214   -378      0   -375   -325     77   -393   -259   -255   -246   -270   -336   -306   -313 
  -128   -149   -110     89     88   -178    -33   -213   -112   -184   -146    116   -283   -166   -140   -166   -173   -182    -33    375 
  -227   -169   -342   -305    242   -328    -49   -233   -292   -185   -171   -271   -372   -313   -259   -293   -293   -218     48    430 
--------------------------------------------------------------------------------

--------------------------------------------------------------------------------
	Motif 10 position-specific probability matrix
--------------------------------------------------------------------------------
letter-probability matrix: alength= 20 w= 41 nsites= 5 E= 7.2e-058 
 0.000000  0.000000  0.000000  0.000000  0.000000  1.000000  0.000000  0.000000  0.000000  0.000000  0.000000  0.000000  0.000000  0.000000  0.000000  0.000000  0.000000  0.000000  0.000000  0.000000 
 0.000000  0.000000  0.000000  0.000000  0.400000  0.000000  0.000000  0.000000  0.000000  0.000000  0.000000  0.000000  0.000000  0.000000  0.000000  0.000000  0.000000  0.000000  0.600000  0.000000 
 0.000000  0.000000  0.000000  0.000000  0.000000  0.000000  0.000000  1.000000  0.000000  0.000000  0.000000  0.000000  0.000000  0.000000  0.000000  0.000000  0.000000  0.000000  0.000000  0.000000 
 0.000000  0.000000  0.400000  0.600000  0.000000  0.000000  0.000000  0.000000  0.000000  0.000000  0.000000  0.000000  0.000000  0.000000  0.000000  0.000000  0.000000  0.000000  0.000000  0.000000 
 1.000000  0.000000  0.000000  0.000000  0.000000  0.000000  0.000000  0.000000  0.000000  0.000000  0.000000  0.000000  0.000000  0.000000  0.000000  0.000000  0.000000  0.000000  0.000000  0.000000 
 0.000000  0.000000  0.000000  0.000000  0.000000  0.000000  0.000000  0.000000  0.000000  0.200000  0.200000  0.000000  0.000000  0.000000  0.000000  0.000000  0.000000  0.600000  0.000000  0.000000 
 0.000000  0.000000  0.400000  0.000000  0.000000  0.600000  0.000000  0.000000  0.000000  0.000000  0.000000  0.000000  0.000000  0.000000  0.000000  0.000000  0.000000  0.000000  0.000000  0.000000 
 0.000000  0.000000  0.000000  0.000000  0.000000  0.000000  0.000000  0.400000  0.000000  0.000000  0.000000  0.000000  0.000000  0.000000  0.000000  0.000000  0.000000  0.600000  0.000000  0.000000 
 0.000000  0.000000  1.000000  0.000000  0.000000  0.000000  0.000000  0.000000  0.000000  0.000000  0.000000  0.000000  0.000000  0.000000  0.000000  0.000000  0.000000  0.000000  0.000000  0.000000 
 0.000000  0.000000  0.000000  0.000000  0.000000  0.000000  0.400000  0.000000  0.000000  0.000000  0.000000  0.000000  0.600000  0.000000  0.000000  0.000000  0.000000  0.000000  0.000000  0.000000 
 0.000000  0.000000  0.000000  0.000000  0.000000  0.200000  0.000000  0.000000  0.000000  0.000000  0.000000  0.000000  0.000000  0.000000  0.000000  0.400000  0.400000  0.000000  0.000000  0.000000 
 0.000000  0.000000  0.000000  0.000000  0.000000  0.000000  0.000000  0.000000  0.000000  0.000000  0.000000  0.000000  0.000000  0.000000  0.000000  0.000000  0.000000  0.000000  0.000000  1.000000 
 0.000000  0.000000  0.000000  0.000000  0.000000  0.000000  0.000000  0.000000  0.000000  0.000000  0.000000  0.000000  0.000000  0.200000  0.800000  0.000000  0.000000  0.000000  0.000000  0.000000 
 0.200000  0.000000  0.000000  0.000000  0.000000  0.000000  0.000000  0.000000  0.000000  0.000000  0.000000  0.000000  0.800000  0.000000  0.000000  0.000000  0.000000  0.000000  0.000000  0.000000 
 0.000000  0.000000  0.000000  0.000000  0.000000  0.000000  0.000000  0.000000  0.000000  0.000000  0.000000  0.000000  1.000000  0.000000  0.000000  0.000000  0.000000  0.000000  0.000000  0.000000 
 0.400000  0.000000  0.000000  0.000000  0.000000  0.000000  0.000000  0.000000  0.000000  0.000000  0.000000  0.000000  0.600000  0.000000  0.000000  0.000000  0.000000  0.000000  0.000000  0.000000 
 0.000000  0.000000  0.000000  1.000000  0.000000  0.000000  0.000000  0.000000  0.000000  0.000000  0.000000  0.000000  0.000000  0.000000  0.000000  0.000000  0.000000  0.000000  0.000000  0.000000 
 0.000000  0.000000  0.000000  0.000000  0.000000  0.000000  0.000000  0.000000  0.000000  0.000000  0.000000  0.000000  0.000000  0.000000  1.000000  0.000000  0.000000  0.000000  0.000000  0.000000 
 0.000000  0.000000  0.000000  0.000000  0.000000  0.000000  0.000000  0.000000  0.000000  0.000000  0.000000  0.000000  1.000000  0.000000  0.000000  0.000000  0.000000  0.000000  0.000000  0.000000 
 0.200000  0.000000  0.000000  0.000000  0.000000  0.000000  0.000000  0.000000  0.000000  0.000000  0.000000  0.000000  0.000000  0.000000  0.000000  0.000000  0.000000  0.800000  0.000000  0.000000 
 0.000000  0.000000  0.000000  0.000000  0.000000  0.000000  0.000000  0.000000  1.000000  0.000000  0.000000  0.000000  0.000000  0.000000  0.000000  0.000000  0.000000  0.000000  0.000000  0.000000 
 0.000000  0.000000  0.000000  0.000000  0.000000  0.000000  0.000000  0.000000  0.000000  0.000000  0.000000  0.000000  1.000000  0.000000  0.000000  0.000000  0.000000  0.000000  0.000000  0.000000 
 0.000000  0.000000  0.000000  0.000000  0.000000  0.000000  0.000000  0.400000  0.000000  0.000000  0.000000  0.000000  0.000000  0.000000  0.000000  0.000000  0.000000  0.600000  0.000000  0.000000 
 1.000000  0.000000  0.000000  0.000000  0.000000  0.000000  0.000000  0.000000  0.000000  0.000000  0.000000  0.000000  0.000000  0.000000  0.000000  0.000000  0.000000  0.000000  0.000000  0.000000 
 0.000000  0.800000  0.000000  0.000000  0.000000  0.000000  0.000000  0.000000  0.000000  0.000000  0.000000  0.000000  0.000000  0.000000  0.000000  0.200000  0.000000  0.000000  0.000000  0.000000 
 0.000000  0.000000  0.000000  0.000000  1.000000  0.000000  0.000000  0.000000  0.000000  0.000000  0.000000  0.000000  0.000000  0.000000  0.000000  0.000000  0.000000  0.000000  0.000000  0.000000 
 0.000000  0.000000  0.000000  0.000000  0.200000  0.000000  0.000000  0.000000  0.000000  0.000000  0.000000  0.000000  0.000000  0.000000  0.000000  0.000000  0.000000  0.000000  0.000000  0.800000 
 0.000000  0.000000  0.000000  0.000000  0.000000  0.000000  0.000000  0.200000  0.000000  0.000000  0.000000  0.000000  0.000000  0.000000  0.000000  0.000000  0.000000  0.800000  0.000000  0.000000 
 0.200000  0.000000  0.000000  0.000000  0.000000  0.000000  0.000000  0.000000  0.000000  0.000000  0.000000  0.000000  0.000000  0.400000  0.400000  0.000000  0.000000  0.000000  0.000000  0.000000 
 0.000000  0.000000  0.000000  0.000000  0.400000  0.000000  0.000000  0.000000  0.000000  0.000000  0.000000  0.000000  0.400000  0.000000  0.000000  0.000000  0.000000  0.000000  0.000000  0.200000 
 0.000000  0.000000  0.000000  0.000000  0.000000  0.000000  0.000000  0.000000  0.000000  0.000000  0.000000  0.000000  0.400000  0.000000  0.400000  0.200000  0.000000  0.000000  0.000000  0.000000 
 0.000000  0.000000  0.000000  0.000000  0.000000  0.200000  0.000000  0.200000  0.000000  0.000000  0.000000  0.000000  0.000000  0.000000  0.400000  0.000000  0.000000  0.200000  0.000000  0.000000 
 0.400000  0.000000  0.000000  0.000000  0.000000  0.000000  0.000000  0.000000  0.200000  0.000000  0.000000  0.400000  0.000000  0.000000  0.000000  0.000000  0.000000  0.000000  0.000000  0.000000 
 0.200000  0.000000  0.400000  0.000000  0.000000  0.400000  0.000000  0.000000  0.000000  0.000000  0.000000  0.000000  0.000000  0.000000  0.000000  0.000000  0.000000  0.000000  0.000000  0.000000 
 0.000000  0.000000  0.000000  0.200000  0.000000  0.000000  0.000000  0.000000  0.200000  0.000000  0.000000  0.000000  0.000000  0.600000  0.000000  0.000000  0.000000  0.000000  0.000000  0.000000 
 0.000000  0.000000  0.000000  0.000000  0.000000  0.000000  0.000000  0.000000  0.000000  0.000000  0.000000  0.000000  0.000000  0.000000  0.400000  0.200000  0.400000  0.000000  0.000000  0.000000 
 0.000000  0.200000  0.000000  0.000000  0.000000  0.200000  0.000000  0.000000  0.000000  0.000000  0.000000  0.000000  0.200000  0.000000  0.000000  0.400000  0.000000  0.000000  0.000000  0.000000 
 0.000000  0.000000  0.600000  0.000000  0.000000  0.000000  0.000000  0.000000  0.200000  0.000000  0.000000  0.000000  0.200000  0.000000  0.000000  0.000000  0.000000  0.000000  0.000000  0.000000 
 0.000000  0.000000  0.600000  0.000000  0.000000  0.000000  0.000000  0.000000  0.200000  0.000000  0.000000  0.200000  0.000000  0.000000  0.000000  0.000000  0.000000  0.000000  0.000000  0.000000 
 0.000000  0.000000  0.000000  0.200000  0.000000  0.000000  0.000000  0.000000  0.000000  0.000000  0.000000  0.200000  0.000000  0.000000  0.000000  0.000000  0.000000  0.000000  0.000000  0.600000 
 0.000000  0.000000  0.000000  0.000000  0.200000  0.000000  0.000000  0.000000  0.000000  0.000000  0.000000  0.000000  0.000000  0.000000  0.000000  0.000000  0.000000  0.000000  0.000000  0.800000 
--------------------------------------------------------------------------------

--------------------------------------------------------------------------------
	Motif 10 regular expression
--------------------------------------------------------------------------------
G[WF]I[ED]A[VLM][GD][VI]D[PH][STG]Y[RQ][PA]P[PA]ERP[VA]KP[VI]A[CS]F[YF][VI][QRA][FPY][PRS][RGIV][ANK][DGA][QEK][RTS][SCGP][DKP][DKN][YEN][YF]
--------------------------------------------------------------------------------


Time 2401.32 secs.

********************************************************************************


********************************************************************************
MOTIF 11	width =   29   sites =   5   llr = 378   E-value = 3.6e-051
********************************************************************************
--------------------------------------------------------------------------------
	Motif 11 Description
--------------------------------------------------------------------------------
Simplified        A  ::::::a::::::::a:::::2:::2:4:
pos.-specific     C  :::::::::::::::::::::::::2:::
probability       D  ::::::::::::::::::::8:::::::8
matrix            E  :::::a:::::::::::a::2:::::242
                  F  :::::::::::::::::::::::::::::
                  G  a:a:::::::aa::::::::::6:4642:
                  H  :::::::a:::::::::::::::2:::::
                  I  ::::::::::::::::::::::4:::4::
                  K  ::::::::::::4::::::::::::::::
                  L  :::::::::::::a::::::::::2::::
                  M  ::::::::::::::::::::::::2::::
                  N  ::::a::::::::::::::::::::::::
                  P  :::::::::::::::::::::6::2::::
                  Q  ::::::::a:::::a::::::::8:::::
                  R  :a:::::::a::6::::::::::::::::
                  S  :::4:::::::::::::::::2:::::::
                  T  :::6:::::::::::::::::::::::::
                  V  ::::::::::::::::a::a:::::::::
                  W  :::::::::::::::::::::::::::::
                  Y  ::::::::::::::::::a::::::::::

         bits    6.9                              
                 6.2                              
                 5.5                              
                 4.8        *          *          
Relative         4.1 *** ********  ******         
Entropy          3.4 *** ***************** ** *  *
(109.0 bits)     2.8 ************************ ****
                 2.1 *****************************
                 1.4 *****************************
                 0.7 *****************************
                 0.0 -----------------------------

Multilevel           GRGTNEAHQRGGRLQAVEYVDPGQGGGAD
consensus               S        K       EAIHLAIEE
sequence                                  S  MCEG 
                                             P    
                                                  
--------------------------------------------------------------------------------

--------------------------------------------------------------------------------
	Motif 11 sites sorted by position p-value
--------------------------------------------------------------------------------
Sequence name             Start   P-value                        Site           
-------------             ----- ---------            -----------------------------
MygLSFL                     327  1.24e-35 PAACWQLWKE GRGTNEAHQRGGRLQAVEYVDPGQLCGAD DPGKPKLELE
AsnLSFL2                    232  2.01e-34 PAACWQLWKE GRGSNEAHQRGGKLQAVEYVDPIQGGIED TKNRQIQLES
AsnLSFL1                    241  2.01e-34 PAACWQLWKE GRGSNEAHQRGGKLQAVEYVDPIQGGIED TKNRQIQLES
MyfLSFL                     396  7.71e-32 PAACWQLWKE GRGTNEAHQRGGRLQAVEYVDSGHMGGAE DPTKPRVDLE
TrvLSFL                     315  4.32e-31 PGVCWSLWKE GRGTNEAHQRGGRLQAVEYVEAGQPAEGD DKRTRVDLES
--------------------------------------------------------------------------------

--------------------------------------------------------------------------------
	Motif 11 block diagrams
--------------------------------------------------------------------------------
SEQUENCE NAME            POSITION P-VALUE  MOTIF DIAGRAM
-------------            ----------------  -------------
MygLSFL                           1.2e-35  326_[11]_460
AsnLSFL2                            2e-34  231_[11]_433
AsnLSFL1                            2e-34  240_[11]_410
MyfLSFL                           7.7e-32  395_[11]_452
TrvLSFL                           4.3e-31  314_[11]_425
--------------------------------------------------------------------------------

--------------------------------------------------------------------------------
	Motif 11 in BLOCKS format
--------------------------------------------------------------------------------
BL   MOTIF 11 width=29 seqs=5
MygLSFL                  (  327) GRGTNEAHQRGGRLQAVEYVDPGQLCGAD  1 
AsnLSFL2                 (  232) GRGSNEAHQRGGKLQAVEYVDPIQGGIED  1 
AsnLSFL1                 (  241) GRGSNEAHQRGGKLQAVEYVDPIQGGIED  1 
MyfLSFL                  (  396) GRGTNEAHQRGGRLQAVEYVDSGHMGGAE  1 
TrvLSFL                  (  315) GRGTNEAHQRGGRLQAVEYVEAGQPAEGD  1 
//

--------------------------------------------------------------------------------

--------------------------------------------------------------------------------
	Motif 11 position-specific scoring matrix
--------------------------------------------------------------------------------
log-odds matrix: alength= 20 w= 29 n= 16046 bayes= 11.8992 E= 3.6e-051 
  -189   -275   -279   -330   -419    403   -354   -437   -312   -456   -363   -238   -421   -406   -299   -293   -360   -373   -295   -389 
  -325   -220   -438   -420   -430   -363   -226   -388   -112   -366   -348   -317   -387   -268    425   -400   -374   -434   -220   -387 
  -189   -275   -279   -330   -419    403   -354   -437   -312   -456   -363   -238   -421   -406   -299   -293   -360   -373   -295   -389 
  -137   -115   -306   -325   -303   -267   -308   -242   -253   -310   -187   -151   -348   -292   -249    181    301   -197   -262   -328 
  -334   -259   -213   -370   -346   -299   -129   -315   -292   -383   -316    418   -408   -302   -316   -220   -261   -344   -252   -329 
  -461   -495   -220    401   -574   -479   -479   -516   -515   -580   -525   -418   -642   -400   -521   -565   -529   -519   -491   -564 
   363    -49   -374   -326   -300   -143   -367   -276   -331   -278   -218   -323   -402   -368   -314   -132   -201   -129   -267   -351 
  -347   -255   -299   -331   -229   -341    478   -418   -360   -323   -270   -139   -405   -145   -197   -326   -319   -362   -190    -87 
  -247   -252   -357   -119   -381   -373    -62   -353   -252   -256   -156   -245   -356    389   -191   -334   -307   -330   -230   -369 
  -325   -220   -438   -420   -430   -363   -226   -388   -112   -366   -348   -317   -387   -268    425   -400   -374   -434   -220   -387 
  -189   -275   -279   -330   -419    403   -354   -437   -312   -456   -363   -238   -421   -406   -299   -293   -360   -373   -295   -389 
  -189   -275   -279   -330   -419    403   -354   -437   -312   -456   -363   -238   -421   -406   -299   -293   -360   -373   -295   -389 
  -253   -248   -359   -228   -409   -305   -174   -334    229   -295   -249   -218   -372   -134    363   -311   -264   -315   -229   -311 
  -300   -227   -484   -399   -123   -419   -374    -76   -374    346      4   -420   -423   -355   -327   -428   -316   -123   -216   -277 
  -247   -252   -357   -119   -381   -373    -62   -353   -252   -256   -156   -245   -356    389   -191   -334   -307   -330   -230   -369 
   363    -49   -374   -326   -300   -143   -367   -276   -331   -278   -218   -323   -402   -368   -314   -132   -201   -129   -267   -351 
  -111   -119   -389   -345   -249   -351   -347     19   -348   -159   -159   -371   -383   -402   -312   -364   -188    382   -307   -364 
  -461   -495   -220    401   -574   -479   -479   -516   -515   -580   -525   -418   -642   -400   -521   -565   -529   -519   -491   -564 
  -350   -268   -436   -427     18   -385   -170   -336   -396   -281   -281   -360   -457   -407   -356   -407   -397   -325    -36    477 
  -111   -119   -389   -345   -249   -351   -347     19   -348   -159   -159   -371   -383   -402   -312   -364   -188    382   -307   -364 
  -284   -305    384     -6   -385   -316   -276   -383   -331   -395   -346    -78   -461   -333   -341   -342   -357   -346   -313   -350 
    63   -185   -279   -239   -312   -223   -280   -301   -223   -269   -257   -268    342   -256   -237    -10   -199   -234   -310   -356 
  -142   -180   -299   -314   -276    353   -334    191   -292   -221   -198   -246   -393   -362   -288   -259   -258   -121   -262   -307 
  -229   -237   -344    -98   -367   -370     35   -334   -233   -235   -133   -223   -339    382   -170   -316   -288   -312   -212   -354 
   -71    -81   -232   -161   -107    233   -186    -40   -137    103    222   -172    104   -181   -152   -179   -116    -23   -124   -147 
    88    265   -299   -332   -379    364   -352   -377   -319   -391   -308   -241   -364   -375   -299   -191   -235   -268   -293   -378 
   -93   -146   -129    116   -198    265   -184    197   -102   -145   -103   -123   -287   -150   -139   -179   -147    -78   -190   -204 
   224   -147    -73    231   -303    128   -193   -277    -98   -260   -195   -121   -276   -119   -154   -144   -152   -184   -265   -271 
  -284   -305    384     -6   -385   -316   -276   -383   -331   -395   -346    -78   -461   -333   -341   -342   -357   -346   -313   -350 
--------------------------------------------------------------------------------

--------------------------------------------------------------------------------
	Motif 11 position-specific probability matrix
--------------------------------------------------------------------------------
letter-probability matrix: alength= 20 w= 29 nsites= 5 E= 3.6e-051 
 0.000000  0.000000  0.000000  0.000000  0.000000  1.000000  0.000000  0.000000  0.000000  0.000000  0.000000  0.000000  0.000000  0.000000  0.000000  0.000000  0.000000  0.000000  0.000000  0.000000 
 0.000000  0.000000  0.000000  0.000000  0.000000  0.000000  0.000000  0.000000  0.000000  0.000000  0.000000  0.000000  0.000000  0.000000  1.000000  0.000000  0.000000  0.000000  0.000000  0.000000 
 0.000000  0.000000  0.000000  0.000000  0.000000  1.000000  0.000000  0.000000  0.000000  0.000000  0.000000  0.000000  0.000000  0.000000  0.000000  0.000000  0.000000  0.000000  0.000000  0.000000 
 0.000000  0.000000  0.000000  0.000000  0.000000  0.000000  0.000000  0.000000  0.000000  0.000000  0.000000  0.000000  0.000000  0.000000  0.000000  0.400000  0.600000  0.000000  0.000000  0.000000 
 0.000000  0.000000  0.000000  0.000000  0.000000  0.000000  0.000000  0.000000  0.000000  0.000000  0.000000  1.000000  0.000000  0.000000  0.000000  0.000000  0.000000  0.000000  0.000000  0.000000 
 0.000000  0.000000  0.000000  1.000000  0.000000  0.000000  0.000000  0.000000  0.000000  0.000000  0.000000  0.000000  0.000000  0.000000  0.000000  0.000000  0.000000  0.000000  0.000000  0.000000 
 1.000000  0.000000  0.000000  0.000000  0.000000  0.000000  0.000000  0.000000  0.000000  0.000000  0.000000  0.000000  0.000000  0.000000  0.000000  0.000000  0.000000  0.000000  0.000000  0.000000 
 0.000000  0.000000  0.000000  0.000000  0.000000  0.000000  1.000000  0.000000  0.000000  0.000000  0.000000  0.000000  0.000000  0.000000  0.000000  0.000000  0.000000  0.000000  0.000000  0.000000 
 0.000000  0.000000  0.000000  0.000000  0.000000  0.000000  0.000000  0.000000  0.000000  0.000000  0.000000  0.000000  0.000000  1.000000  0.000000  0.000000  0.000000  0.000000  0.000000  0.000000 
 0.000000  0.000000  0.000000  0.000000  0.000000  0.000000  0.000000  0.000000  0.000000  0.000000  0.000000  0.000000  0.000000  0.000000  1.000000  0.000000  0.000000  0.000000  0.000000  0.000000 
 0.000000  0.000000  0.000000  0.000000  0.000000  1.000000  0.000000  0.000000  0.000000  0.000000  0.000000  0.000000  0.000000  0.000000  0.000000  0.000000  0.000000  0.000000  0.000000  0.000000 
 0.000000  0.000000  0.000000  0.000000  0.000000  1.000000  0.000000  0.000000  0.000000  0.000000  0.000000  0.000000  0.000000  0.000000  0.000000  0.000000  0.000000  0.000000  0.000000  0.000000 
 0.000000  0.000000  0.000000  0.000000  0.000000  0.000000  0.000000  0.000000  0.400000  0.000000  0.000000  0.000000  0.000000  0.000000  0.600000  0.000000  0.000000  0.000000  0.000000  0.000000 
 0.000000  0.000000  0.000000  0.000000  0.000000  0.000000  0.000000  0.000000  0.000000  1.000000  0.000000  0.000000  0.000000  0.000000  0.000000  0.000000  0.000000  0.000000  0.000000  0.000000 
 0.000000  0.000000  0.000000  0.000000  0.000000  0.000000  0.000000  0.000000  0.000000  0.000000  0.000000  0.000000  0.000000  1.000000  0.000000  0.000000  0.000000  0.000000  0.000000  0.000000 
 1.000000  0.000000  0.000000  0.000000  0.000000  0.000000  0.000000  0.000000  0.000000  0.000000  0.000000  0.000000  0.000000  0.000000  0.000000  0.000000  0.000000  0.000000  0.000000  0.000000 
 0.000000  0.000000  0.000000  0.000000  0.000000  0.000000  0.000000  0.000000  0.000000  0.000000  0.000000  0.000000  0.000000  0.000000  0.000000  0.000000  0.000000  1.000000  0.000000  0.000000 
 0.000000  0.000000  0.000000  1.000000  0.000000  0.000000  0.000000  0.000000  0.000000  0.000000  0.000000  0.000000  0.000000  0.000000  0.000000  0.000000  0.000000  0.000000  0.000000  0.000000 
 0.000000  0.000000  0.000000  0.000000  0.000000  0.000000  0.000000  0.000000  0.000000  0.000000  0.000000  0.000000  0.000000  0.000000  0.000000  0.000000  0.000000  0.000000  0.000000  1.000000 
 0.000000  0.000000  0.000000  0.000000  0.000000  0.000000  0.000000  0.000000  0.000000  0.000000  0.000000  0.000000  0.000000  0.000000  0.000000  0.000000  0.000000  1.000000  0.000000  0.000000 
 0.000000  0.000000  0.800000  0.200000  0.000000  0.000000  0.000000  0.000000  0.000000  0.000000  0.000000  0.000000  0.000000  0.000000  0.000000  0.000000  0.000000  0.000000  0.000000  0.000000 
 0.200000  0.000000  0.000000  0.000000  0.000000  0.000000  0.000000  0.000000  0.000000  0.000000  0.000000  0.000000  0.600000  0.000000  0.000000  0.200000  0.000000  0.000000  0.000000  0.000000 
 0.000000  0.000000  0.000000  0.000000  0.000000  0.600000  0.000000  0.400000  0.000000  0.000000  0.000000  0.000000  0.000000  0.000000  0.000000  0.000000  0.000000  0.000000  0.000000  0.000000 
 0.000000  0.000000  0.000000  0.000000  0.000000  0.000000  0.200000  0.000000  0.000000  0.000000  0.000000  0.000000  0.000000  0.800000  0.000000  0.000000  0.000000  0.000000  0.000000  0.000000 
 0.000000  0.000000  0.000000  0.000000  0.000000  0.400000  0.000000  0.000000  0.000000  0.200000  0.200000  0.000000  0.200000  0.000000  0.000000  0.000000  0.000000  0.000000  0.000000  0.000000 
 0.200000  0.200000  0.000000  0.000000  0.000000  0.600000  0.000000  0.000000  0.000000  0.000000  0.000000  0.000000  0.000000  0.000000  0.000000  0.000000  0.000000  0.000000  0.000000  0.000000 
 0.000000  0.000000  0.000000  0.200000  0.000000  0.400000  0.000000  0.400000  0.000000  0.000000  0.000000  0.000000  0.000000  0.000000  0.000000  0.000000  0.000000  0.000000  0.000000  0.000000 
 0.400000  0.000000  0.000000  0.400000  0.000000  0.200000  0.000000  0.000000  0.000000  0.000000  0.000000  0.000000  0.000000  0.000000  0.000000  0.000000  0.000000  0.000000  0.000000  0.000000 
 0.000000  0.000000  0.800000  0.200000  0.000000  0.000000  0.000000  0.000000  0.000000  0.000000  0.000000  0.000000  0.000000  0.000000  0.000000  0.000000  0.000000  0.000000  0.000000  0.000000 
--------------------------------------------------------------------------------

--------------------------------------------------------------------------------
	Motif 11 regular expression
--------------------------------------------------------------------------------
GRG[TS]NEAHQRGG[RK]LQAVEYV[DE][PAS][GI][QH][GLMP][GAC][GIE][AEG][DE]
--------------------------------------------------------------------------------


Time 2582.42 secs.

********************************************************************************


********************************************************************************
MOTIF 12	width =   31   sites =   8   llr = 495   E-value = 3.7e-048
********************************************************************************
--------------------------------------------------------------------------------
	Motif 12 Description
--------------------------------------------------------------------------------
Simplified        A  1:111::483::6::::::::::546:::::
pos.-specific     C  :::::::::::::::::::::::::::::::
probability       D  35:431:::8:8:::::::313::::::::1
matrix            E  3::5::::::::::::::::9:::::::::6
                  F  ::::::::::8::::::::::::::::::::
                  G  :1::15::::::4:::8:a:::6:1::3:::
                  H  ::::::::1::::::::::1:::::::::::
                  I  ::5:::::::::::::31:::::::::::::
                  K  ::::::::1::1:::::::::::::::::::
                  L  ::3:::a:::::::9::6:1:8::::3:33:
                  M  ::1::::::::::31:::::::::::::8::
                  N  ::::31:::::::1:1:3::::::1::6:::
                  P  :::::3:::::::::::::::::::::::::
                  Q  :::::::::::::::::::1:::::::::::
                  R  :::::::::::::::::::::::::::::::
                  S  3:::3::::::::6:9::::::4333:1:8:
                  T  :::::::4::31:::::::1:::111:::::
                  V  :1:::::3:::::::::::3:::1:::::::
                  W  1::::::::::::::::::::::::::::::
                  Y  :3::::::::::::::::::::::::8:::3

         bits    6.9                                
                 6.2                                
                 5.5                                
                 4.8                                
Relative         4.1                   *       * *  
Entropy          3.4       *  **   * * * *     * *  
(89.3 bits)      2.8  ***  ************* ***  ******
                 2.1 ******************* ***********
                 1.4 *******************************
                 0.7 *******************************
                 0.0 -------------------------------

Multilevel           DDIEDGLAADFDASLSGLGDELGAAAYNMSE
consensus            EYLDNP T AT GM  IN V DSSSSLGLLY
sequence             S   S  V                       
                                                    
                                                    
--------------------------------------------------------------------------------

--------------------------------------------------------------------------------
	Motif 12 sites sorted by position p-value
--------------------------------------------------------------------------------
Sequence name             Start   P-value                         Site            
-------------             ----- ---------            -------------------------------
LogLSF                       46  2.88e-31 SHTNSSSLSA WDIDAGLAADFDGSLSGLGTELGTSSYNMSE ALLALPVFKQ
CapLSF                       52  3.69e-31 LSQWLANIKT DDIDGGLAADFDGSLSGLGVELGSSTYNMSE ALLALPVFKQ
BrfLSF                       14  5.01e-30 ARTSDSLDAA ADAADGLTADFDASLSGLGHELGSTAYNMSE VLALPIFKQE
DapLSF                       49  3.05e-28 INNRVAGWRL EDIDDNLAADFDGSLSGLGVDLSVASYNMSE ALLALPTLTG
CiiLSF                        7  3.38e-28     VAWVKM DGMESDLVKDFDANLSGLGLELGANAYNMSE VLNLPIFKQE
HosLBP1a                      9  1.03e-27   MAWVLKMD EVIESGLVHDFDASLSGIGQELGAGAYSMSD VLALPIFKQE
HosGRHL2                     22  1.01e-20 AYTSEDEAWK SYLENPLTAATKAMMSINGDEDSAAALGLLY DYYKVPRDKR
BrfGRH                       36  2.26e-20 SSRDEDEAWR SYLENPLTAATTAMLNINGDEDSAAALGLLY DYYKVPKEKR
--------------------------------------------------------------------------------

--------------------------------------------------------------------------------
	Motif 12 block diagrams
--------------------------------------------------------------------------------
SEQUENCE NAME            POSITION P-VALUE  MOTIF DIAGRAM
-------------            ----------------  -------------
LogLSF                            2.9e-31  45_[12]_476
CapLSF                            3.7e-31  51_[12]_611
BrfLSF                              5e-30  13_[12]_426
DapLSF                            3.1e-28  48_[12]_458
CiiLSF                            3.4e-28  6_[12]_454
HosLBP1a                            1e-27  8_[12]_501
HosGRHL2                            1e-20  21_[12]_557
BrfGRH                            2.3e-20  35_[12]_535
--------------------------------------------------------------------------------

--------------------------------------------------------------------------------
	Motif 12 in BLOCKS format
--------------------------------------------------------------------------------
BL   MOTIF 12 width=31 seqs=8
LogLSF                   (   46) WDIDAGLAADFDGSLSGLGTELGTSSYNMSE  1 
CapLSF                   (   52) DDIDGGLAADFDGSLSGLGVELGSSTYNMSE  1 
BrfLSF                   (   14) ADAADGLTADFDASLSGLGHELGSTAYNMSE  1 
DapLSF                   (   49) EDIDDNLAADFDGSLSGLGVDLSVASYNMSE  1 
CiiLSF                   (    7) DGMESDLVKDFDANLSGLGLELGANAYNMSE  1 
HosLBP1a                 (    9) EVIESGLVHDFDASLSGIGQELGAGAYSMSD  1 
HosGRHL2                 (   22) SYLENPLTAATKAMMSINGDEDSAAALGLLY  1 
BrfGRH                   (   36) SYLENPLTAATTAMLNINGDEDSAAALGLLY  1 
//

--------------------------------------------------------------------------------

--------------------------------------------------------------------------------
	Motif 12 position-specific scoring matrix
--------------------------------------------------------------------------------
log-odds matrix: alength= 20 w= 31 n= 15988 bayes= 10.964 E= 3.7e-048 
    66   -231    163    181   -266   -174   -129   -258    -37   -228   -160    -75   -257    -80    -87     86   -128   -199    308   -211 
  -181   -225    313   -100   -210     41   -194   -253   -178   -262   -215    -70   -355   -220   -216   -217   -215     37   -220    206 
   -11   -187   -433   -387   -159   -379   -379    331   -349    116    159   -358   -445   -385   -350   -363   -242     65   -223   -255 
    61   -508    236    300   -518   -296   -299   -409   -158   -381   -321   -222   -343   -125   -276   -302   -281   -321   -464   -429 
    68   -282    191   -137   -379    101   -167   -421   -158   -391   -338    225   -337   -203   -218    113   -198   -361   -344   -295 
  -215   -294     79   -187   -413    324   -213   -458   -216   -446   -386    117    126   -267   -266   -201   -250   -398   -346   -335 
  -354   -277   -531   -454   -171   -461   -424   -128   -429    353    -45   -472   -469   -407   -379   -482   -370   -177   -263   -329 
   235   -109   -432   -381   -287   -204   -384   -150   -367   -234   -193   -325   -379   -377   -347   -184    233    193   -296   -343 
   333    -56   -276   -212   -279   -147     68   -257     27   -247   -184   -224   -392   -237   -149   -129   -190   -118   -240   -298 
    46   -285    374    -93   -404   -286   -291   -406   -332   -415   -366   -100   -450   -342   -350   -309   -333   -354   -338   -369 
  -290   -214   -468   -453    437   -389   -338   -234   -439   -170   -203   -406   -460   -465   -423   -373    105   -241   -115    -44 
  -278   -306    377    -76   -388   -287   -261   -390    -78   -397   -347    -72   -445   -314   -304   -310   -103   -352   -320   -346 
   315   -110   -440   -425   -407    251   -439   -404   -437   -400   -329   -349   -389   -427   -397   -177   -219   -243   -366   -448 
  -126   -137   -219   -244   -298   -215   -264   -296   -207   -299    235     64   -337   -272   -223    262     16   -262   -273   -286 
  -309   -233   -502   -404   -120   -448   -383    -75   -381    338    167   -430   -431   -355   -331   -438   -320   -128   -220   -290 
  -149   -135   -245   -311   -327   -240   -301   -358   -262   -356   -276     34   -348   -330   -263    293     51   -341   -292   -315 
  -189   -263   -305   -350   -396    385   -373     97   -331   -382   -330   -260   -436   -420   -319   -299   -348   -279   -311   -389 
  -256   -195   -464   -378   -124   -399   -356     80   -347    308     -2    129   -420   -345   -315   -388   -273    -81   -209   -261 
  -223   -307   -312   -363   -451    406   -386   -470   -346   -488   -396   -272   -451   -439   -331   -327   -394   -407   -325   -421 
   -69   -152    139    -40   -181   -170    136   -139    -26     28    -84    -86   -243     78    -67   -132     62    151   -163   -161 
  -441   -501   -152    399   -576   -472   -471   -513   -477   -571   -514   -408   -618   -377   -508   -548   -513   -509   -495   -563 
  -327   -281    150   -314   -204   -396   -387   -159   -369    323    -84   -348   -457   -375   -357   -420   -351   -194   -278   -321 
  -118   -189   -309   -366   -438    355   -381   -457   -365   -460   -379   -248   -405   -411   -354    142   -272   -332   -354   -428 
   320    -36   -368   -311   -282   -136   -352   -253   -309   -255   -192   -312   -405   -349   -298     52      8     39   -255   -337 
   263    -93   -226   -215   -314     70   -264   -305   -209   -295   -228     83   -349   -254   -236    104     60   -178   -281   -318 
   326    -56   -392   -347   -324   -145   -383   -308   -350   -304   -237   -324   -396   -376   -331     82     40   -150   -292   -378 
  -362   -274   -486   -455     22   -442   -180   -242   -420    151   -184   -383   -494   -415   -377   -432   -398   -267    -33    437 
  -219   -257    -99   -215   -398    160   -174   -416   -231   -434   -381    364   -372   -267   -288      8   -229   -381   -339   -333 
  -406   -296   -579   -550   -209   -513   -500   -154   -505     82    516   -524   -549   -506   -508   -537   -422   -220   -245   -324 
  -144   -164   -380   -385   -285   -261   -374   -265   -330    124   -227   -262   -397   -386   -323    280    -71   -244   -297   -314 
  -201   -454    102    330   -426   -282   -280   -408   -165   -382   -323   -190   -353   -143   -269   -291   -278   -329   -400    230 
--------------------------------------------------------------------------------

--------------------------------------------------------------------------------
	Motif 12 position-specific probability matrix
--------------------------------------------------------------------------------
letter-probability matrix: alength= 20 w= 31 nsites= 8 E= 3.7e-048 
 0.125000  0.000000  0.250000  0.250000  0.000000  0.000000  0.000000  0.000000  0.000000  0.000000  0.000000  0.000000  0.000000  0.000000  0.000000  0.250000  0.000000  0.000000  0.125000  0.000000 
 0.000000  0.000000  0.500000  0.000000  0.000000  0.125000  0.000000  0.000000  0.000000  0.000000  0.000000  0.000000  0.000000  0.000000  0.000000  0.000000  0.000000  0.125000  0.000000  0.250000 
 0.125000  0.000000  0.000000  0.000000  0.000000  0.000000  0.000000  0.500000  0.000000  0.250000  0.125000  0.000000  0.000000  0.000000  0.000000  0.000000  0.000000  0.000000  0.000000  0.000000 
 0.125000  0.000000  0.375000  0.500000  0.000000  0.000000  0.000000  0.000000  0.000000  0.000000  0.000000  0.000000  0.000000  0.000000  0.000000  0.000000  0.000000  0.000000  0.000000  0.000000 
 0.125000  0.000000  0.250000  0.000000  0.000000  0.125000  0.000000  0.000000  0.000000  0.000000  0.000000  0.250000  0.000000  0.000000  0.000000  0.250000  0.000000  0.000000  0.000000  0.000000 
 0.000000  0.000000  0.125000  0.000000  0.000000  0.500000  0.000000  0.000000  0.000000  0.000000  0.000000  0.125000  0.250000  0.000000  0.000000  0.000000  0.000000  0.000000  0.000000  0.000000 
 0.000000  0.000000  0.000000  0.000000  0.000000  0.000000  0.000000  0.000000  0.000000  1.000000  0.000000  0.000000  0.000000  0.000000  0.000000  0.000000  0.000000  0.000000  0.000000  0.000000 
 0.375000  0.000000  0.000000  0.000000  0.000000  0.000000  0.000000  0.000000  0.000000  0.000000  0.000000  0.000000  0.000000  0.000000  0.000000  0.000000  0.375000  0.250000  0.000000  0.000000 
 0.750000  0.000000  0.000000  0.000000  0.000000  0.000000  0.125000  0.000000  0.125000  0.000000  0.000000  0.000000  0.000000  0.000000  0.000000  0.000000  0.000000  0.000000  0.000000  0.000000 
 0.250000  0.000000  0.750000  0.000000  0.000000  0.000000  0.000000  0.000000  0.000000  0.000000  0.000000  0.000000  0.000000  0.000000  0.000000  0.000000  0.000000  0.000000  0.000000  0.000000 
 0.000000  0.000000  0.000000  0.000000  0.750000  0.000000  0.000000  0.000000  0.000000  0.000000  0.000000  0.000000  0.000000  0.000000  0.000000  0.000000  0.250000  0.000000  0.000000  0.000000 
 0.000000  0.000000  0.750000  0.000000  0.000000  0.000000  0.000000  0.000000  0.125000  0.000000  0.000000  0.000000  0.000000  0.000000  0.000000  0.000000  0.125000  0.000000  0.000000  0.000000 
 0.625000  0.000000  0.000000  0.000000  0.000000  0.375000  0.000000  0.000000  0.000000  0.000000  0.000000  0.000000  0.000000  0.000000  0.000000  0.000000  0.000000  0.000000  0.000000  0.000000 
 0.000000  0.000000  0.000000  0.000000  0.000000  0.000000  0.000000  0.000000  0.000000  0.000000  0.250000  0.125000  0.000000  0.000000  0.000000  0.625000  0.000000  0.000000  0.000000  0.000000 
 0.000000  0.000000  0.000000  0.000000  0.000000  0.000000  0.000000  0.000000  0.000000  0.875000  0.125000  0.000000  0.000000  0.000000  0.000000  0.000000  0.000000  0.000000  0.000000  0.000000 
 0.000000  0.000000  0.000000  0.000000  0.000000  0.000000  0.000000  0.000000  0.000000  0.000000  0.000000  0.125000  0.000000  0.000000  0.000000  0.875000  0.000000  0.000000  0.000000  0.000000 
 0.000000  0.000000  0.000000  0.000000  0.000000  0.750000  0.000000  0.250000  0.000000  0.000000  0.000000  0.000000  0.000000  0.000000  0.000000  0.000000  0.000000  0.000000  0.000000  0.000000 
 0.000000  0.000000  0.000000  0.000000  0.000000  0.000000  0.000000  0.125000  0.000000  0.625000  0.000000  0.250000  0.000000  0.000000  0.000000  0.000000  0.000000  0.000000  0.000000  0.000000 
 0.000000  0.000000  0.000000  0.000000  0.000000  1.000000  0.000000  0.000000  0.000000  0.000000  0.000000  0.000000  0.000000  0.000000  0.000000  0.000000  0.000000  0.000000  0.000000  0.000000 
 0.000000  0.000000  0.250000  0.000000  0.000000  0.000000  0.125000  0.000000  0.000000  0.125000  0.000000  0.000000  0.000000  0.125000  0.000000  0.000000  0.125000  0.250000  0.000000  0.000000 
 0.000000  0.000000  0.125000  0.875000  0.000000  0.000000  0.000000  0.000000  0.000000  0.000000  0.000000  0.000000  0.000000  0.000000  0.000000  0.000000  0.000000  0.000000  0.000000  0.000000 
 0.000000  0.000000  0.250000  0.000000  0.000000  0.000000  0.000000  0.000000  0.000000  0.750000  0.000000  0.000000  0.000000  0.000000  0.000000  0.000000  0.000000  0.000000  0.000000  0.000000 
 0.000000  0.000000  0.000000  0.000000  0.000000  0.625000  0.000000  0.000000  0.000000  0.000000  0.000000  0.000000  0.000000  0.000000  0.000000  0.375000  0.000000  0.000000  0.000000  0.000000 
 0.500000  0.000000  0.000000  0.000000  0.000000  0.000000  0.000000  0.000000  0.000000  0.000000  0.000000  0.000000  0.000000  0.000000  0.000000  0.250000  0.125000  0.125000  0.000000  0.000000 
 0.375000  0.000000  0.000000  0.000000  0.000000  0.125000  0.000000  0.000000  0.000000  0.000000  0.000000  0.125000  0.000000  0.000000  0.000000  0.250000  0.125000  0.000000  0.000000  0.000000 
 0.625000  0.000000  0.000000  0.000000  0.000000  0.000000  0.000000  0.000000  0.000000  0.000000  0.000000  0.000000  0.000000  0.000000  0.000000  0.250000  0.125000  0.000000  0.000000  0.000000 
 0.000000  0.000000  0.000000  0.000000  0.000000  0.000000  0.000000  0.000000  0.000000  0.250000  0.000000  0.000000  0.000000  0.000000  0.000000  0.000000  0.000000  0.000000  0.000000  0.750000 
 0.000000  0.000000  0.000000  0.000000  0.000000  0.250000  0.000000  0.000000  0.000000  0.000000  0.000000  0.625000  0.000000  0.000000  0.000000  0.125000  0.000000  0.000000  0.000000  0.000000 
 0.000000  0.000000  0.000000  0.000000  0.000000  0.000000  0.000000  0.000000  0.000000  0.250000  0.750000  0.000000  0.000000  0.000000  0.000000  0.000000  0.000000  0.000000  0.000000  0.000000 
 0.000000  0.000000  0.000000  0.000000  0.000000  0.000000  0.000000  0.000000  0.000000  0.250000  0.000000  0.000000  0.000000  0.000000  0.000000  0.750000  0.000000  0.000000  0.000000  0.000000 
 0.000000  0.000000  0.125000  0.625000  0.000000  0.000000  0.000000  0.000000  0.000000  0.000000  0.000000  0.000000  0.000000  0.000000  0.000000  0.000000  0.000000  0.000000  0.000000  0.250000 
--------------------------------------------------------------------------------

--------------------------------------------------------------------------------
	Motif 12 regular expression
--------------------------------------------------------------------------------
[DES][DY][IL][ED][DNS][GP]L[ATV]A[DA][FT]D[AG][SM]LS[GI][LN]G[DV]E[LD][GS][AS][AS][AS][YL][NG][ML][SL][EY]
--------------------------------------------------------------------------------


Time 2761.01 secs.

********************************************************************************


********************************************************************************
MOTIF 13	width =   41   sites =   4   llr = 406   E-value = 2.5e-037
********************************************************************************
--------------------------------------------------------------------------------
	Motif 13 Description
--------------------------------------------------------------------------------
Simplified        A  ::5:::::3::::3:::::::3::5:::::a:::::::33:
pos.-specific     C  :::::::::::::::::::::::::::::::::::::::::
probability       D  ::::::::::::::::::::::::::::::::a::::::::
matrix            E  :::::::::::::::::::::::::::::::::::::::::
                  F  ::::5::5::::::::::::::::::::::::::::::33:
                  G  :::::::::::::8::::::a8:5:::::::a:::::5:53
                  H  ::3:::::::::5::::::::::::::a::::::a::::::
                  I  :::::::::::::::::::::::::3:::::::::::::::
                  K  :::::::::::::::::::::::::::::::::::::::::
                  L  :::::::::5::::::::::::5::3:::::::a:::::::
                  M  ::::::5::::5::::::::::::::::::::::::::5:8
                  N  5a:3:5:5:5::::::::5::::5::::3::::::::3:::
                  P  5:3:::::5:353::::a:5::::3:::::::::::a::::
                  Q  ::::::::::8::::::::::::::::::a:::::::::::
                  R  :::::::::::::::::::::::::::::::::::::::::
                  S  :::35:::::::3::::::5::3:::::8::::::::::::
                  T  ::::::::3:::::::a:5:::3:3::::::::::a:3:::
                  V  :::5::5::::::::::::::::::5:::::::::::::::
                  W  :::::::::::::::::::::::::::::::::::::::::
                  Y  :::::5::::::::aa::::::::::a::::::::::::::

         bits    6.9                                          
                 6.2                                          
                 5.5                                          
                 4.8               **          **      *      
Relative         4.1  *    *       ****  *     ** **** ***   *
Entropy          3.4 **   ***  ** ****** ** *  ** ******** * *
(146.4 bits)     2.8 ********************** ******************
                 2.1 *****************************************
                 1.4 *****************************************
                 0.7 *****************************************
                 0.0 -----------------------------------------

Multilevel           NNAVFNMFPLQMHGYYTPNPGGLGAVYHSQAGDLHTPGMGM
consensus            P HNSYVNANPPPA    TS ASNPI  N        NAAG
sequence               PS    T   S         T TL           TFF 
                                                              
                                                              
--------------------------------------------------------------------------------

--------------------------------------------------------------------------------
	Motif 13 sites sorted by position p-value
--------------------------------------------------------------------------------
Sequence name             Start   P-value                              Site                 
-------------             ----- ---------            -----------------------------------------
AsnLSFL2                     10  1.14e-48  MRFAAPFVD PNAVSYVNPLQPHGYYTPNSGGLGAVYHSQAGDLHTPGMGM SMITPLSLPQ
AsnLSFL1                     19  1.14e-48 DMRFAAPFVD PNAVSYVNPLQPHGYYTPNSGGLGAVYHSQAGDLHTPGMGM SMITPLSLPQ
MygLSFL                      93  2.71e-40 SGLTPSIMDP NNHSFNMFTNQMPGYYTPTPGGTNTIYHSQAGDLHTPNAFG GMGLGTPLSM
MyfLSFL                     163  4.65e-37 SGLTPSLMDP NNPNFNMFANPMSAYYTPTPGASNPLYHNQAGDLHTPTFAM GLGTPLSMPT
--------------------------------------------------------------------------------

--------------------------------------------------------------------------------
	Motif 13 block diagrams
--------------------------------------------------------------------------------
SEQUENCE NAME            POSITION P-VALUE  MOTIF DIAGRAM
-------------            ----------------  -------------
AsnLSFL2                          1.1e-48  9_[13]_643
AsnLSFL1                          1.1e-48  18_[13]_620
MygLSFL                           2.7e-40  92_[13]_682
MyfLSFL                           4.6e-37  162_[13]_673
--------------------------------------------------------------------------------

--------------------------------------------------------------------------------
	Motif 13 in BLOCKS format
--------------------------------------------------------------------------------
BL   MOTIF 13 width=41 seqs=4
AsnLSFL2                 (   10) PNAVSYVNPLQPHGYYTPNSGGLGAVYHSQAGDLHTPGMGM  1 
AsnLSFL1                 (   19) PNAVSYVNPLQPHGYYTPNSGGLGAVYHSQAGDLHTPGMGM  1 
MygLSFL                  (   93) NNHSFNMFTNQMPGYYTPTPGGTNTIYHSQAGDLHTPNAFG  1 
MyfLSFL                  (  163) NNPNFNMFANPMSAYYTPTPGASNPLYHNQAGDLHTPTFAM  1 
//

--------------------------------------------------------------------------------

--------------------------------------------------------------------------------
	Motif 13 position-specific scoring matrix
--------------------------------------------------------------------------------
log-odds matrix: alength= 20 w= 41 n= 15698 bayes= 10.1715 E= 2.5e-037 
  -130   -214   -124   -158   -305   -174   -184   -311   -159   -290   -264    268    288   -208   -195   -173   -187   -260   -281   -283 
  -324   -253   -204   -355   -338   -289   -122   -308   -281   -375   -309    417   -401   -294   -307   -212   -253   -337   -246   -320 
   222   -102   -158    -95   -209   -139    177   -202    -84   -191   -140   -120    202   -130   -115   -120   -122   -125   -197   -168 
   -36    -84   -153   -124   -170   -159   -160    -32   -109   -124    -84    141   -261   -161   -135     48    -55    274   -174   -185 
  -118   -123   -290   -272    363   -224   -204   -180   -249   -153   -145   -212   -333   -288   -254    163   -125   -158    -68     30 
  -215   -202   -154   -204     35   -212    -80   -260   -183   -228   -208    297   -348   -231   -205   -216   -226   -240    -10    353 
  -154   -107   -427   -351   -116   -333   -337     61   -323     -7    390   -343   -399   -352   -314   -329   -186    279   -193   -225 
  -214   -191   -191   -235    340   -234   -136   -212   -216   -184   -178    296   -359   -256   -237   -233   -228   -201    -38     56 
    87   -156   -254   -205   -283   -199   -254   -261   -191   -242   -219   -233    325   -227   -209   -167     68   -196   -279   -315 
  -155   -157   -179   -177   -132   -215   -171    -89   -139    223    -56    288   -320   -202   -163   -207   -172    -94   -163   -162 
  -205   -230   -291    -86   -354   -329    -48   -322   -195   -235   -138   -207    -35    374   -157   -289   -264   -294   -215   -338 
  -107   -170   -276   -216   -202   -239   -260   -159   -196   -130    343   -254    304   -242   -212   -217   -191   -143   -228   -251 
  -123   -168   -136   -121   -188   -183    380   -265   -114   -223   -166    -46    123    -78    -99     14   -145   -210   -161    -66 
    16   -213   -259   -301   -392    390   -332   -399   -288   -419   -326   -213   -386   -373   -276   -238   -297   -319   -278   -368 
  -289   -220   -384   -366     65   -344   -119   -283   -339   -233   -228   -312   -412   -358   -306   -352   -343   -270      1    468 
  -289   -220   -384   -366     65   -344   -119   -283   -339   -233   -228   -312   -412   -358   -306   -352   -343   -270      1    468 
  -173   -145   -328   -337   -311   -291   -322   -227   -271   -307   -192   -183   -373   -304   -270    -70    367   -181   -270   -341 
  -139   -242   -302   -267   -330   -271   -301   -327   -248   -290   -290   -304    375   -283   -260   -248   -244   -271   -320   -371 
  -143   -157   -111   -165   -287   -169   -164   -244   -148   -288   -199    284   -313   -198   -183    -71    263   -201   -247   -264 
   -69   -153   -239   -213   -301   -190   -260   -295   -203   -270   -245   -202    312   -242   -221    137   -138   -224   -289   -321 
  -177   -264   -268   -318   -409    402   -343   -425   -301   -445   -352   -227   -411   -395   -288   -281   -348   -361   -286   -378 
    16   -213   -259   -301   -392    390   -332   -399   -288   -419   -326   -213   -386   -373   -276   -238   -297   -319   -278   -368 
   -71    -78   -246   -183   -121   -202   -202    -49   -151    213    -19   -161   -276   -193   -163     81    160    -39   -143   -168 
  -154   -224    -91   -177   -358    326   -188   -387   -187   -386   -323    255   -337   -244   -225   -171   -216   -326   -287   -297 
   255    -60   -243   -180   -251   -125   -240   -218   -175   -220   -166   -194    183   -214   -194    -99    122   -120   -232   -267 
  -163   -130   -410   -362   -171   -366   -366    266   -341     93    -47   -353   -413   -386   -333   -359   -199    280   -246   -275 
  -289   -220   -384   -366     65   -344   -119   -283   -339   -233   -228   -312   -412   -358   -306   -352   -343   -270      1    468 
  -317   -230   -270   -298   -201   -317    472   -388   -324   -295   -241   -110   -381   -116   -168   -297   -289   -332   -163    -59 
  -118   -119   -156   -215   -295   -182   -226   -321   -190   -317   -242    102   -307   -253   -208    272     61   -294   -262   -271 
  -235   -243   -341   -108   -369   -362    -53   -341   -235   -246   -147   -233   -346    387   -178   -322   -295   -319   -221   -357 
   358    -30   -350   -298   -279   -125   -345   -252   -304   -255   -195   -300   -383   -344   -291   -114   -182   -107   -248   -329 
  -177   -264   -268   -318   -409    402   -343   -425   -301   -445   -352   -227   -411   -395   -288   -281   -348   -361   -286   -378 
  -297   -303    389    -84   -384   -319   -281   -388   -354   -401   -354    -81   -470   -365   -351   -349   -366   -354   -312   -351 
  -282   -210   -467   -380   -107   -404   -358    -59   -354    342     19   -401   -407   -338   -310   -409   -298   -105   -200   -259 
  -317   -230   -270   -298   -201   -317    472   -388   -324   -295   -241   -110   -381   -116   -168   -297   -289   -332   -163    -59 
  -173   -145   -328   -337   -311   -291   -322   -227   -271   -307   -192   -183   -373   -304   -270    -70    367   -181   -270   -341 
  -139   -242   -302   -267   -330   -271   -301   -327   -248   -290   -290   -304    375   -283   -260   -248   -244   -271   -320   -371 
  -122   -202   -107   -162   -331    337   -193   -334   -162   -336   -265    131   -320   -221   -195   -156     75   -273   -263   -283 
   115    -75   -330   -251    198   -237   -220    -10   -224      7    404   -244   -318   -250   -221   -222   -138     -6    -97    -67 
   106   -133   -251   -253    111    348   -275   -247   -239   -263   -205   -199   -334   -298   -239   -185   -209   -185   -221   -215 
  -269   -238   -439   -406   -309    -45   -413   -216   -368   -168    526   -386   -463   -422   -390   -373   -334   -235   -235   -296 
--------------------------------------------------------------------------------

--------------------------------------------------------------------------------
	Motif 13 position-specific probability matrix
--------------------------------------------------------------------------------
letter-probability matrix: alength= 20 w= 41 nsites= 4 E= 2.5e-037 
 0.000000  0.000000  0.000000  0.000000  0.000000  0.000000  0.000000  0.000000  0.000000  0.000000  0.000000  0.500000  0.500000  0.000000  0.000000  0.000000  0.000000  0.000000  0.000000  0.000000 
 0.000000  0.000000  0.000000  0.000000  0.000000  0.000000  0.000000  0.000000  0.000000  0.000000  0.000000  1.000000  0.000000  0.000000  0.000000  0.000000  0.000000  0.000000  0.000000  0.000000 
 0.500000  0.000000  0.000000  0.000000  0.000000  0.000000  0.250000  0.000000  0.000000  0.000000  0.000000  0.000000  0.250000  0.000000  0.000000  0.000000  0.000000  0.000000  0.000000  0.000000 
 0.000000  0.000000  0.000000  0.000000  0.000000  0.000000  0.000000  0.000000  0.000000  0.000000  0.000000  0.250000  0.000000  0.000000  0.000000  0.250000  0.000000  0.500000  0.000000  0.000000 
 0.000000  0.000000  0.000000  0.000000  0.500000  0.000000  0.000000  0.000000  0.000000  0.000000  0.000000  0.000000  0.000000  0.000000  0.000000  0.500000  0.000000  0.000000  0.000000  0.000000 
 0.000000  0.000000  0.000000  0.000000  0.000000  0.000000  0.000000  0.000000  0.000000  0.000000  0.000000  0.500000  0.000000  0.000000  0.000000  0.000000  0.000000  0.000000  0.000000  0.500000 
 0.000000  0.000000  0.000000  0.000000  0.000000  0.000000  0.000000  0.000000  0.000000  0.000000  0.500000  0.000000  0.000000  0.000000  0.000000  0.000000  0.000000  0.500000  0.000000  0.000000 
 0.000000  0.000000  0.000000  0.000000  0.500000  0.000000  0.000000  0.000000  0.000000  0.000000  0.000000  0.500000  0.000000  0.000000  0.000000  0.000000  0.000000  0.000000  0.000000  0.000000 
 0.250000  0.000000  0.000000  0.000000  0.000000  0.000000  0.000000  0.000000  0.000000  0.000000  0.000000  0.000000  0.500000  0.000000  0.000000  0.000000  0.250000  0.000000  0.000000  0.000000 
 0.000000  0.000000  0.000000  0.000000  0.000000  0.000000  0.000000  0.000000  0.000000  0.500000  0.000000  0.500000  0.000000  0.000000  0.000000  0.000000  0.000000  0.000000  0.000000  0.000000 
 0.000000  0.000000  0.000000  0.000000  0.000000  0.000000  0.000000  0.000000  0.000000  0.000000  0.000000  0.000000  0.250000  0.750000  0.000000  0.000000  0.000000  0.000000  0.000000  0.000000 
 0.000000  0.000000  0.000000  0.000000  0.000000  0.000000  0.000000  0.000000  0.000000  0.000000  0.500000  0.000000  0.500000  0.000000  0.000000  0.000000  0.000000  0.000000  0.000000  0.000000 
 0.000000  0.000000  0.000000  0.000000  0.000000  0.000000  0.500000  0.000000  0.000000  0.000000  0.000000  0.000000  0.250000  0.000000  0.000000  0.250000  0.000000  0.000000  0.000000  0.000000 
 0.250000  0.000000  0.000000  0.000000  0.000000  0.750000  0.000000  0.000000  0.000000  0.000000  0.000000  0.000000  0.000000  0.000000  0.000000  0.000000  0.000000  0.000000  0.000000  0.000000 
 0.000000  0.000000  0.000000  0.000000  0.000000  0.000000  0.000000  0.000000  0.000000  0.000000  0.000000  0.000000  0.000000  0.000000  0.000000  0.000000  0.000000  0.000000  0.000000  1.000000 
 0.000000  0.000000  0.000000  0.000000  0.000000  0.000000  0.000000  0.000000  0.000000  0.000000  0.000000  0.000000  0.000000  0.000000  0.000000  0.000000  0.000000  0.000000  0.000000  1.000000 
 0.000000  0.000000  0.000000  0.000000  0.000000  0.000000  0.000000  0.000000  0.000000  0.000000  0.000000  0.000000  0.000000  0.000000  0.000000  0.000000  1.000000  0.000000  0.000000  0.000000 
 0.000000  0.000000  0.000000  0.000000  0.000000  0.000000  0.000000  0.000000  0.000000  0.000000  0.000000  0.000000  1.000000  0.000000  0.000000  0.000000  0.000000  0.000000  0.000000  0.000000 
 0.000000  0.000000  0.000000  0.000000  0.000000  0.000000  0.000000  0.000000  0.000000  0.000000  0.000000  0.500000  0.000000  0.000000  0.000000  0.000000  0.500000  0.000000  0.000000  0.000000 
 0.000000  0.000000  0.000000  0.000000  0.000000  0.000000  0.000000  0.000000  0.000000  0.000000  0.000000  0.000000  0.500000  0.000000  0.000000  0.500000  0.000000  0.000000  0.000000  0.000000 
 0.000000  0.000000  0.000000  0.000000  0.000000  1.000000  0.000000  0.000000  0.000000  0.000000  0.000000  0.000000  0.000000  0.000000  0.000000  0.000000  0.000000  0.000000  0.000000  0.000000 
 0.250000  0.000000  0.000000  0.000000  0.000000  0.750000  0.000000  0.000000  0.000000  0.000000  0.000000  0.000000  0.000000  0.000000  0.000000  0.000000  0.000000  0.000000  0.000000  0.000000 
 0.000000  0.000000  0.000000  0.000000  0.000000  0.000000  0.000000  0.000000  0.000000  0.500000  0.000000  0.000000  0.000000  0.000000  0.000000  0.250000  0.250000  0.000000  0.000000  0.000000 
 0.000000  0.000000  0.000000  0.000000  0.000000  0.500000  0.000000  0.000000  0.000000  0.000000  0.000000  0.500000  0.000000  0.000000  0.000000  0.000000  0.000000  0.000000  0.000000  0.000000 
 0.500000  0.000000  0.000000  0.000000  0.000000  0.000000  0.000000  0.000000  0.000000  0.000000  0.000000  0.000000  0.250000  0.000000  0.000000  0.000000  0.250000  0.000000  0.000000  0.000000 
 0.000000  0.000000  0.000000  0.000000  0.000000  0.000000  0.000000  0.250000  0.000000  0.250000  0.000000  0.000000  0.000000  0.000000  0.000000  0.000000  0.000000  0.500000  0.000000  0.000000 
 0.000000  0.000000  0.000000  0.000000  0.000000  0.000000  0.000000  0.000000  0.000000  0.000000  0.000000  0.000000  0.000000  0.000000  0.000000  0.000000  0.000000  0.000000  0.000000  1.000000 
 0.000000  0.000000  0.000000  0.000000  0.000000  0.000000  1.000000  0.000000  0.000000  0.000000  0.000000  0.000000  0.000000  0.000000  0.000000  0.000000  0.000000  0.000000  0.000000  0.000000 
 0.000000  0.000000  0.000000  0.000000  0.000000  0.000000  0.000000  0.000000  0.000000  0.000000  0.000000  0.250000  0.000000  0.000000  0.000000  0.750000  0.000000  0.000000  0.000000  0.000000 
 0.000000  0.000000  0.000000  0.000000  0.000000  0.000000  0.000000  0.000000  0.000000  0.000000  0.000000  0.000000  0.000000  1.000000  0.000000  0.000000  0.000000  0.000000  0.000000  0.000000 
 1.000000  0.000000  0.000000  0.000000  0.000000  0.000000  0.000000  0.000000  0.000000  0.000000  0.000000  0.000000  0.000000  0.000000  0.000000  0.000000  0.000000  0.000000  0.000000  0.000000 
 0.000000  0.000000  0.000000  0.000000  0.000000  1.000000  0.000000  0.000000  0.000000  0.000000  0.000000  0.000000  0.000000  0.000000  0.000000  0.000000  0.000000  0.000000  0.000000  0.000000 
 0.000000  0.000000  1.000000  0.000000  0.000000  0.000000  0.000000  0.000000  0.000000  0.000000  0.000000  0.000000  0.000000  0.000000  0.000000  0.000000  0.000000  0.000000  0.000000  0.000000 
 0.000000  0.000000  0.000000  0.000000  0.000000  0.000000  0.000000  0.000000  0.000000  1.000000  0.000000  0.000000  0.000000  0.000000  0.000000  0.000000  0.000000  0.000000  0.000000  0.000000 
 0.000000  0.000000  0.000000  0.000000  0.000000  0.000000  1.000000  0.000000  0.000000  0.000000  0.000000  0.000000  0.000000  0.000000  0.000000  0.000000  0.000000  0.000000  0.000000  0.000000 
 0.000000  0.000000  0.000000  0.000000  0.000000  0.000000  0.000000  0.000000  0.000000  0.000000  0.000000  0.000000  0.000000  0.000000  0.000000  0.000000  1.000000  0.000000  0.000000  0.000000 
 0.000000  0.000000  0.000000  0.000000  0.000000  0.000000  0.000000  0.000000  0.000000  0.000000  0.000000  0.000000  1.000000  0.000000  0.000000  0.000000  0.000000  0.000000  0.000000  0.000000 
 0.000000  0.000000  0.000000  0.000000  0.000000  0.500000  0.000000  0.000000  0.000000  0.000000  0.000000  0.250000  0.000000  0.000000  0.000000  0.000000  0.250000  0.000000  0.000000  0.000000 
 0.250000  0.000000  0.000000  0.000000  0.250000  0.000000  0.000000  0.000000  0.000000  0.000000  0.500000  0.000000  0.000000  0.000000  0.000000  0.000000  0.000000  0.000000  0.000000  0.000000 
 0.250000  0.000000  0.000000  0.000000  0.250000  0.500000  0.000000  0.000000  0.000000  0.000000  0.000000  0.000000  0.000000  0.000000  0.000000  0.000000  0.000000  0.000000  0.000000  0.000000 
 0.000000  0.000000  0.000000  0.000000  0.000000  0.250000  0.000000  0.000000  0.000000  0.000000  0.750000  0.000000  0.000000  0.000000  0.000000  0.000000  0.000000  0.000000  0.000000  0.000000 
--------------------------------------------------------------------------------

--------------------------------------------------------------------------------
	Motif 13 regular expression
--------------------------------------------------------------------------------
[NP]N[AHP][VNS][FS][NY][MV][FN][PAT][LN][QP][MP][HPS][GA]YYTP[NT][PS]G[GA][LST][GN][APT][VIL]YH[SN]QAGDLHTP[GNT][MAF][GAF][MG]
--------------------------------------------------------------------------------


Time 2934.76 secs.

********************************************************************************


********************************************************************************
MOTIF 14	width =   20   sites =   8   llr = 345   E-value = 3.9e-034
********************************************************************************
--------------------------------------------------------------------------------
	Motif 14 Description
--------------------------------------------------------------------------------
Simplified        A  ::::::::::::::1:::::
pos.-specific     C  ::::::::1:5:::::3:::
probability       D  1:1::::::4:::::1:::3
matrix            E  816::::::6:::::9:::5
                  F  ::::1:::::1:::::::::
                  G  ::1:::::::::::::::::
                  H  1:::::::::::::::::::
                  I  :1::::::::::5:::5:::
                  K  :5:9::::::::::1:::::
                  L  ::1:1:::::::39::::6:
                  M  ::::::1::::::1::11::
                  N  ::::::::1:::::1:::::
                  P  ::::::9::::::::::511
                  Q  :3:1:a::::::::::1:::
                  R  :::::::::::::::::1::
                  S  :::::::a::1:::1::11:
                  T  ::::::::::1a::5::1:1
                  V  ::::::::::::3:::::1:
                  W  ::::::::::::::::::::
                  Y  ::::8:::8:1:::::::::

         bits    6.9                     
                 6.2                     
                 5.5                     
                 4.8                     
Relative         4.1      *  *  *        
Entropy          3.4 *  ********* * **   
(62.1 bits)      2.8 * ************ **   
                 2.1 ********************
                 1.4 ********************
                 0.7 ********************
                 0.0 --------------------

Multilevel           EKEKYQPSYECTILTEIPLE
consensus             Q       D  L   C  D
sequence                         V       
                                         
                                         
--------------------------------------------------------------------------------

--------------------------------------------------------------------------------
	Motif 14 sites sorted by position p-value
--------------------------------------------------------------------------------
Sequence name             Start   P-value                    Site      
-------------             ----- ---------            --------------------
LogLSF                      282  5.07e-23 REKMDKRSES EKEKYQPSYECTVLTEIPVD TSISSLSMNS
DapLSF                      295  6.38e-23 REKIYKRPMV EQEKYQPSCECTILAEIPLE LVYTSAIVPV
CapLSF                      294  5.65e-22 FRPSCCLTLL HEEKYQPSYECTVLTEIPLE QVRTYLDHIR
HosLBP1a                    258  1.66e-21 REKMEKRTAH EKEKYQPSYDTTILTEMRLE PIIEDAVEHE
Drmgemini                   628  2.76e-18 REKIQKRPQS EQEKFQPSYECTIMNDISLD LVMSATTTGC
BrfLSF                      245  1.37e-17 TDREKMEKKP DKDKYQPSYEYTILTECTSP DASFNSPASS
CiiLSF                      250  9.51e-17 KDKMERRTAQ EKLKYQPSYDSTLLSECMPT LPSNEQLATM
NevLSF                      296  8.23e-14 LQKLESKSHD EIGQLQMSNDFTLLKEQPLE KKEKPLWTSP
--------------------------------------------------------------------------------

--------------------------------------------------------------------------------
	Motif 14 block diagrams
--------------------------------------------------------------------------------
SEQUENCE NAME            POSITION P-VALUE  MOTIF DIAGRAM
-------------            ----------------  -------------
LogLSF                            5.1e-23  281_[14]_251
DapLSF                            6.4e-23  294_[14]_223
CapLSF                            5.7e-22  293_[14]_380
HosLBP1a                          1.7e-21  257_[14]_263
Drmgemini                         2.8e-18  627_[14]_285
BrfLSF                            1.4e-17  244_[14]_206
CiiLSF                            9.5e-17  249_[14]_222
NevLSF                            8.2e-14  295_[14]_212
--------------------------------------------------------------------------------

--------------------------------------------------------------------------------
	Motif 14 in BLOCKS format
--------------------------------------------------------------------------------
BL   MOTIF 14 width=20 seqs=8
LogLSF                   (  282) EKEKYQPSYECTVLTEIPVD  1 
DapLSF                   (  295) EQEKYQPSCECTILAEIPLE  1 
CapLSF                   (  294) HEEKYQPSYECTVLTEIPLE  1 
HosLBP1a                 (  258) EKEKYQPSYDTTILTEMRLE  1 
Drmgemini                (  628) EQEKFQPSYECTIMNDISLD  1 
BrfLSF                   (  245) DKDKYQPSYEYTILTECTSP  1 
CiiLSF                   (  250) EKLKYQPSYDSTLLSECMPT  1 
NevLSF                   (  296) EIGQLQMSNDFTLLKEQPLE  1 
//

--------------------------------------------------------------------------------

--------------------------------------------------------------------------------
	Motif 14 position-specific scoring matrix
--------------------------------------------------------------------------------
log-odds matrix: alength= 20 w= 20 n= 16307 bayes= 10.9925 E= 3.9e-034 
  -353   -496    -56    390   -558   -411    -48   -489   -346   -514   -456   -333   -516   -291   -424   -453   -430   -454   -485   -520 
  -154   -270   -165    105   -328   -239   -156     67    280   -255   -192   -147   -313    173     -7   -212   -181   -239   -247   -255 
  -222   -447     64    350   -480     21   -303   -410   -188    -31   -332   -229   -378   -167   -281   -316   -297   -341   -427   -415 
  -320   -304   -444   -348   -490   -400   -336   -379    396   -409   -341   -316   -460   -104    -16   -428   -356   -405   -323   -421 
  -233   -184   -354   -314    203   -343    -68   -240   -305     24   -177   -293   -386   -334   -276   -305   -306   -228     11    428 
  -285   -286   -399   -160   -417   -405    -99   -392   -298   -293   -194   -285   -390    396   -231   -373   -346   -370   -264   -406 
  -135   -248   -306   -266   -328   -281   -304   -315   -245   -279    122   -307    366   -280   -260   -245   -241   -264   -334   -378 
  -218   -223   -423   -464   -425   -318   -435   -465   -406   -455   -390   -298   -439   -462   -386    323    -87   -413   -374   -421 
  -194    241   -296   -277    113   -296    -56   -232   -268   -198   -174     61   -360   -309   -250   -265   -271   -210      2    424 
  -202   -524    229    330   -534   -304   -311   -423   -173   -397   -337   -230   -355   -137   -293   -316   -295   -335   -478   -444 
  -132    495   -353   -284    140   -264   -210    -86   -259   -112    -71   -260   -357   -285   -250     -9     60    -65    -97    171 
  -283   -251   -441   -466   -421   -383   -430   -349   -395   -425   -311   -299   -471   -421   -385   -186    385   -300   -366   -449 
  -275   -222   -440   -415   -222   -426   -449    345   -375     87    -61   -385   -489   -436   -397   -408   -274    174   -293   -307 
  -309   -233   -502   -404   -120   -448   -383    -75   -381    338    167   -430   -431   -355   -331   -438   -320   -128   -220   -290 
    16   -161   -228   -197   -300   -267   -236   -235     34   -288   -173     58   -338   -206   -185     39    306   -188   -257   -299 
  -441   -501   -152    399   -576   -472   -471   -513   -477   -571   -514   -408   -618   -377   -508   -548   -513   -509   -495   -563 
  -140    353   -393   -312   -113   -288   -278    293   -271    -32    204   -288   -366     48   -260   -272   -161     25   -149   -181 
  -118   -225   -259   -203   -298   -254   -252   -276   -174   -253    123   -242    326   -223     34    -47      5   -226   -293   -322 
  -209   -163   -424   -332   -121   -345   -316    -61   -307    313      9   -342    -48   -306   -275    -97   -234     35   -188   -240 
  -177   -441    184    297   -462   -272   -266   -387   -141   -358   -296   -187     50   -121   -241   -272     57   -306   -414   -384 
--------------------------------------------------------------------------------

--------------------------------------------------------------------------------
	Motif 14 position-specific probability matrix
--------------------------------------------------------------------------------
letter-probability matrix: alength= 20 w= 20 nsites= 8 E= 3.9e-034 
 0.000000  0.000000  0.125000  0.750000  0.000000  0.000000  0.125000  0.000000  0.000000  0.000000  0.000000  0.000000  0.000000  0.000000  0.000000  0.000000  0.000000  0.000000  0.000000  0.000000 
 0.000000  0.000000  0.000000  0.125000  0.000000  0.000000  0.000000  0.125000  0.500000  0.000000  0.000000  0.000000  0.000000  0.250000  0.000000  0.000000  0.000000  0.000000  0.000000  0.000000 
 0.000000  0.000000  0.125000  0.625000  0.000000  0.125000  0.000000  0.000000  0.000000  0.125000  0.000000  0.000000  0.000000  0.000000  0.000000  0.000000  0.000000  0.000000  0.000000  0.000000 
 0.000000  0.000000  0.000000  0.000000  0.000000  0.000000  0.000000  0.000000  0.875000  0.000000  0.000000  0.000000  0.000000  0.125000  0.000000  0.000000  0.000000  0.000000  0.000000  0.000000 
 0.000000  0.000000  0.000000  0.000000  0.125000  0.000000  0.000000  0.000000  0.000000  0.125000  0.000000  0.000000  0.000000  0.000000  0.000000  0.000000  0.000000  0.000000  0.000000  0.750000 
 0.000000  0.000000  0.000000  0.000000  0.000000  0.000000  0.000000  0.000000  0.000000  0.000000  0.000000  0.000000  0.000000  1.000000  0.000000  0.000000  0.000000  0.000000  0.000000  0.000000 
 0.000000  0.000000  0.000000  0.000000  0.000000  0.000000  0.000000  0.000000  0.000000  0.000000  0.125000  0.000000  0.875000  0.000000  0.000000  0.000000  0.000000  0.000000  0.000000  0.000000 
 0.000000  0.000000  0.000000  0.000000  0.000000  0.000000  0.000000  0.000000  0.000000  0.000000  0.000000  0.000000  0.000000  0.000000  0.000000  1.000000  0.000000  0.000000  0.000000  0.000000 
 0.000000  0.125000  0.000000  0.000000  0.000000  0.000000  0.000000  0.000000  0.000000  0.000000  0.000000  0.125000  0.000000  0.000000  0.000000  0.000000  0.000000  0.000000  0.000000  0.750000 
 0.000000  0.000000  0.375000  0.625000  0.000000  0.000000  0.000000  0.000000  0.000000  0.000000  0.000000  0.000000  0.000000  0.000000  0.000000  0.000000  0.000000  0.000000  0.000000  0.000000 
 0.000000  0.500000  0.000000  0.000000  0.125000  0.000000  0.000000  0.000000  0.000000  0.000000  0.000000  0.000000  0.000000  0.000000  0.000000  0.125000  0.125000  0.000000  0.000000  0.125000 
 0.000000  0.000000  0.000000  0.000000  0.000000  0.000000  0.000000  0.000000  0.000000  0.000000  0.000000  0.000000  0.000000  0.000000  0.000000  0.000000  1.000000  0.000000  0.000000  0.000000 
 0.000000  0.000000  0.000000  0.000000  0.000000  0.000000  0.000000  0.500000  0.000000  0.250000  0.000000  0.000000  0.000000  0.000000  0.000000  0.000000  0.000000  0.250000  0.000000  0.000000 
 0.000000  0.000000  0.000000  0.000000  0.000000  0.000000  0.000000  0.000000  0.000000  0.875000  0.125000  0.000000  0.000000  0.000000  0.000000  0.000000  0.000000  0.000000  0.000000  0.000000 
 0.125000  0.000000  0.000000  0.000000  0.000000  0.000000  0.000000  0.000000  0.125000  0.000000  0.000000  0.125000  0.000000  0.000000  0.000000  0.125000  0.500000  0.000000  0.000000  0.000000 
 0.000000  0.000000  0.125000  0.875000  0.000000  0.000000  0.000000  0.000000  0.000000  0.000000  0.000000  0.000000  0.000000  0.000000  0.000000  0.000000  0.000000  0.000000  0.000000  0.000000 
 0.000000  0.250000  0.000000  0.000000  0.000000  0.000000  0.000000  0.500000  0.000000  0.000000  0.125000  0.000000  0.000000  0.125000  0.000000  0.000000  0.000000  0.000000  0.000000  0.000000 
 0.000000  0.000000  0.000000  0.000000  0.000000  0.000000  0.000000  0.000000  0.000000  0.000000  0.125000  0.000000  0.500000  0.000000  0.125000  0.125000  0.125000  0.000000  0.000000  0.000000 
 0.000000  0.000000  0.000000  0.000000  0.000000  0.000000  0.000000  0.000000  0.000000  0.625000  0.000000  0.000000  0.125000  0.000000  0.000000  0.125000  0.000000  0.125000  0.000000  0.000000 
 0.000000  0.000000  0.250000  0.500000  0.000000  0.000000  0.000000  0.000000  0.000000  0.000000  0.000000  0.000000  0.125000  0.000000  0.000000  0.000000  0.125000  0.000000  0.000000  0.000000 
--------------------------------------------------------------------------------

--------------------------------------------------------------------------------
	Motif 14 regular expression
--------------------------------------------------------------------------------
E[KQ]EKYQPSY[ED]CT[ILV]LTE[IC]PL[ED]
--------------------------------------------------------------------------------


Time 3106.05 secs.

********************************************************************************


********************************************************************************
MOTIF 15	width =   15   sites =  14   llr = 376   E-value = 3.4e-030
********************************************************************************
--------------------------------------------------------------------------------
	Motif 15 Description
--------------------------------------------------------------------------------
Simplified        A  :::::::::::::2:
pos.-specific     C  :::::::2:::::::
probability       D  :::::::::1:32::
matrix            E  1:::::::18241::
                  F  1:::::::::::::2
                  G  ::::::::::1::::
                  H  ::::::::::::1::
                  I  ::::4::::::::1:
                  K  11:::::241::2::
                  L  :1435:1:1::::::
                  M  :1:11::::::::::
                  N  ::::::::::1::::
                  P  5::::::::1:1:::
                  Q  ::::::::3:2111:
                  R  :5:::::41::::::
                  S  11:::::1::2111:
                  T  1:16:::1::211:1
                  V  ::5:::9::::::51
                  W  :::::::::::::::
                  Y  :1:::a::::::::6

         bits    6.9                
                 6.2                
                 5.5                
                 4.8      *         
Relative         4.1      *         
Entropy          3.4      **       *
(38.8 bits)      2.8   ****** *    *
                 2.1 ********** * **
                 1.4 ***************
                 0.7 ***************
                 0.0 ---------------

Multilevel           PRVTLYVRKEEEDVY
consensus              LLI  CQ QDKAF
sequence                    K  S    
                               T    
                                    
--------------------------------------------------------------------------------

--------------------------------------------------------------------------------
	Motif 15 sites sorted by position p-value
--------------------------------------------------------------------------------
Sequence name             Start   P-value                 Site    
-------------             ----- ---------            ---------------
AmqGRH                      573  1.99e-15 RNKSKRINTQ PMTTIYVRKEEEKVY NALSLRELTV
LogLSF                      457  3.44e-15 NNALQSRSVR PRLTIYVCQESESIY HAVYLEQMTV
NvGRH2                       65  1.59e-14 KAKRVVRRPP PLLTIYVRQETEKAY NAVFMEELTV
HosGRHL2                    520  1.80e-14 PSKQMKEEGT KRVLLYVRKETDDVF DALMLKSPTV
CiiGRH                      283  2.03e-14 CPKSSDIPED TRVLLYVRRETDDVY DGIMLCDPTL
BrfLSF                      380  2.59e-14 FNALQARAIR PRLTMYVCLESQHVY HAIFLENLCV
DrmGRHA                     970  4.15e-14 KRGRMTPPTS ERVMLYVRQENEEVY TPLHVVPPTT
BrfGRH                      507  5.23e-14 SPTPAAKVAN KSVLLYVRKEEDDVY DALMLREPSV
TraGRH                      221  6.30e-13 FTTVRYKNIF FSVTIYVKKEEETAY HALMLKNCTV
MnlGRH                      368  1.59e-11 PNKCPRIQRP SYVTIYVKKPGEKIY SALCLNKPTL
HosLBP1a                    428  1.59e-11 YNSLKSRSVR PRLTIYVCREQPSST VLQGQQQAAS
DapLSF                      443  1.03e-10 YNALHAKPLA PRLTLYLTQDQSQVF HAIFLENLSC
LogGRH                      788  6.80e-10 SKRVCRGPKE SKVLLYVKEKQDTAF TALMLKQPNV
NevLSF                      432  1.54e-09 HNALQSRAAR PLLTLYVSLESTQQV SGMKEYHAMF
--------------------------------------------------------------------------------

--------------------------------------------------------------------------------
	Motif 15 block diagrams
--------------------------------------------------------------------------------
SEQUENCE NAME            POSITION P-VALUE  MOTIF DIAGRAM
-------------            ----------------  -------------
AmqGRH                              2e-15  572_[15]_76
LogLSF                            3.4e-15  456_[15]_81
NvGRH2                            1.6e-14  64_[15]_78
HosGRHL2                          1.8e-14  519_[15]_75
CiiGRH                              2e-14  282_[15]_62
BrfLSF                            2.6e-14  379_[15]_76
DrmGRHA                           4.1e-14  969_[15]_79
BrfGRH                            5.2e-14  506_[15]_80
TraGRH                            6.3e-13  220_[15]_77
MnlGRH                            1.6e-11  367_[15]_135
HosLBP1a                          1.6e-11  427_[15]_98
DapLSF                              1e-10  442_[15]_80
LogGRH                            6.8e-10  787_[15]_79
NevLSF                            1.5e-09  431_[15]_81
--------------------------------------------------------------------------------

--------------------------------------------------------------------------------
	Motif 15 in BLOCKS format
--------------------------------------------------------------------------------
BL   MOTIF 15 width=15 seqs=14
AmqGRH                   (  573) PMTTIYVRKEEEKVY  1 
LogLSF                   (  457) PRLTIYVCQESESIY  1 
NvGRH2                   (   65) PLLTIYVRQETEKAY  1 
HosGRHL2                 (  520) KRVLLYVRKETDDVF  1 
CiiGRH                   (  283) TRVLLYVRRETDDVY  1 
BrfLSF                   (  380) PRLTMYVCLESQHVY  1 
DrmGRHA                  (  970) ERVMLYVRQENEEVY  1 
BrfGRH                   (  507) KSVLLYVRKEEDDVY  1 
TraGRH                   (  221) FSVTIYVKKEEETAY  1 
MnlGRH                   (  368) SYVTIYVKKPGEKIY  1 
HosLBP1a                 (  428) PRLTIYVCREQPSST  1 
DapLSF                   (  443) PRLTLYLTQDQSQVF  1 
LogGRH                   (  788) SKVLLYVKEKQDTAF  1 
NevLSF                   (  432) PLLTLYVSLESTQQV  1 
//

--------------------------------------------------------------------------------

--------------------------------------------------------------------------------
	Motif 15 position-specific scoring matrix
--------------------------------------------------------------------------------
log-odds matrix: alength= 20 w= 15 n= 16452 bayes= 10.8035 E= 3.4e-030 
  -153   -272   -279    -28     14   -286   -280   -333     63   -299   -278   -264    321   -249   -232    -10    -38   -278   -335   -360 
  -206   -259   -288   -187   -311   -296   -211   -256     76     58    134   -214   -372   -167    319     27   -227   -225   -258     79 
  -321   -252   -626   -557   -266   -516   -544    -63   -534    236   -161   -533   -583   -551   -524   -519      8    305   -373   -406 
  -351   -289   -587   -548   -194   -512   -492   -144   -489    186    165   -442   -557   -478   -465   -348    318   -190   -299   -373 
  -442   -348   -742   -653   -180   -632   -574    285   -630    268    174   -649   -629   -550   -567   -663   -460   -195   -310   -398 
  -640   -499   -665   -706   -239   -568   -431   -609   -662   -533   -553   -599   -655   -643   -595   -675   -648   -598   -258    493 
  -197   -192   -481   -435   -298   -453   -442    -31   -440    -25   -199   -461   -474   -491   -406   -463   -265    387   -386   -439 
  -278    374   -371   -245   -457   -345   -239   -390    200   -346   -291   -254   -438   -179    302    -53      5   -344   -327   -358 
  -292   -366   -376     21   -468   -356   -236   -396    261     66   -293   -259   -441    212    170   -344   -298   -351   -328   -359 
  -287   -566     16    372   -590   -392   -393   -484    -18   -473   -413   -329    -54   -220   -374   -408   -381   -411   -525   -519 
  -157   -281   -130    163   -323     22   -174   -325    -95   -294   -225     67   -315    162   -144     89    145   -268   -282   -264 
  -222   -465    208    280   -485   -320   -303   -425   -181   -395   -331   -236     -8     35   -272    -55      0   -347   -438   -412 
  -115   -248    146     53   -278   -202     89   -276    168   -244   -173   -107   -279    109    -95     36     88   -219   -235   -224 
    61   -110   -373   -318   -227   -330   -311     83   -316   -162   -140   -339   -364   -107   -282   -158   -169    348   -260   -320 
  -185   -153   -310   -267    235   -308    -38   -221   -265   -189   -161   -270   -349   -312   -244   -263    -58    -28     -7    412 
--------------------------------------------------------------------------------

--------------------------------------------------------------------------------
	Motif 15 position-specific probability matrix
--------------------------------------------------------------------------------
letter-probability matrix: alength= 20 w= 15 nsites= 14 E= 3.4e-030 
 0.000000  0.000000  0.000000  0.071429  0.071429  0.000000  0.000000  0.000000  0.142857  0.000000  0.000000  0.000000  0.500000  0.000000  0.000000  0.142857  0.071429  0.000000  0.000000  0.000000 
 0.000000  0.000000  0.000000  0.000000  0.000000  0.000000  0.000000  0.000000  0.071429  0.142857  0.071429  0.000000  0.000000  0.000000  0.500000  0.142857  0.000000  0.000000  0.000000  0.071429 
 0.000000  0.000000  0.000000  0.000000  0.000000  0.000000  0.000000  0.000000  0.000000  0.428571  0.000000  0.000000  0.000000  0.000000  0.000000  0.000000  0.071429  0.500000  0.000000  0.000000 
 0.000000  0.000000  0.000000  0.000000  0.000000  0.000000  0.000000  0.000000  0.000000  0.285714  0.071429  0.000000  0.000000  0.000000  0.000000  0.000000  0.642857  0.000000  0.000000  0.000000 
 0.000000  0.000000  0.000000  0.000000  0.000000  0.000000  0.000000  0.428571  0.000000  0.500000  0.071429  0.000000  0.000000  0.000000  0.000000  0.000000  0.000000  0.000000  0.000000  0.000000 
 0.000000  0.000000  0.000000  0.000000  0.000000  0.000000  0.000000  0.000000  0.000000  0.000000  0.000000  0.000000  0.000000  0.000000  0.000000  0.000000  0.000000  0.000000  0.000000  1.000000 
 0.000000  0.000000  0.000000  0.000000  0.000000  0.000000  0.000000  0.000000  0.000000  0.071429  0.000000  0.000000  0.000000  0.000000  0.000000  0.000000  0.000000  0.928571  0.000000  0.000000 
 0.000000  0.214286  0.000000  0.000000  0.000000  0.000000  0.000000  0.000000  0.214286  0.000000  0.000000  0.000000  0.000000  0.000000  0.428571  0.071429  0.071429  0.000000  0.000000  0.000000 
 0.000000  0.000000  0.000000  0.071429  0.000000  0.000000  0.000000  0.000000  0.357143  0.142857  0.000000  0.000000  0.000000  0.285714  0.142857  0.000000  0.000000  0.000000  0.000000  0.000000 
 0.000000  0.000000  0.071429  0.785714  0.000000  0.000000  0.000000  0.000000  0.071429  0.000000  0.000000  0.000000  0.071429  0.000000  0.000000  0.000000  0.000000  0.000000  0.000000  0.000000 
 0.000000  0.000000  0.000000  0.214286  0.000000  0.071429  0.000000  0.000000  0.000000  0.000000  0.000000  0.071429  0.000000  0.214286  0.000000  0.214286  0.214286  0.000000  0.000000  0.000000 
 0.000000  0.000000  0.285714  0.428571  0.000000  0.000000  0.000000  0.000000  0.000000  0.000000  0.000000  0.000000  0.071429  0.071429  0.000000  0.071429  0.071429  0.000000  0.000000  0.000000 
 0.000000  0.000000  0.214286  0.071429  0.000000  0.000000  0.071429  0.000000  0.214286  0.000000  0.000000  0.000000  0.000000  0.142857  0.000000  0.142857  0.142857  0.000000  0.000000  0.000000 
 0.214286  0.000000  0.000000  0.000000  0.000000  0.000000  0.000000  0.142857  0.000000  0.000000  0.000000  0.000000  0.000000  0.071429  0.000000  0.071429  0.000000  0.500000  0.000000  0.000000 
 0.000000  0.000000  0.000000  0.000000  0.214286  0.000000  0.000000  0.000000  0.000000  0.000000  0.000000  0.000000  0.000000  0.000000  0.000000  0.000000  0.071429  0.071429  0.000000  0.642857 
--------------------------------------------------------------------------------

--------------------------------------------------------------------------------
	Motif 15 regular expression
--------------------------------------------------------------------------------
PR[VL][TL][LI]YV[RCK][KQ]E[EQST][ED][DK][VA][YF]
--------------------------------------------------------------------------------


Time 3274.98 secs.

********************************************************************************


********************************************************************************
MOTIF 16	width =   80   sites =   2   llr = 464   E-value = 7.1e-029
********************************************************************************
--------------------------------------------------------------------------------
	Motif 16 Description
--------------------------------------------------------------------------------
Simplified        A  ::::::::::::::::::a:::a:a::a:::::a:::a::::::::::::::::::a:::::::::::::a:::::::::
pos.-specific     C  ::::::::::::::::::::::::::::::::::::::::::::::::::::::::::::::::::::::::::::::::
probability       D  a::a::::::::::::::::::::::::::::a:::a::aa::::::::a:a:::::::::::::::aa:::::::::::
matrix            E  :::::::::::::::::::::::::::::::::::::::::::aa::::::::::::::::::::::::::::::::a::
                  F  ::a::::::::a:::::a:::::a::::a::::::::::::::::::::::::::::::::::::::::::::::::::a
                  G  ::::::::::::::::::::::::::a:::::::a:::::::::::::::::::a:::::::::::::::::::::a:::
                  H  :a::::::::a:a::::::::::::::::::::::::::::::::::::::::::::::a::::::::::::::::::::
                  I  :::::::a:::::::::::::::::::::::::::::::::::::::::::::::::::::::::a::::::a:::::::
                  K  ::::::::::::::::::::::::::::::::::::::::::::::::::::::::::::::::::::::::::::::::
                  L  :::::::::::::::::::::::::::::::::::::::::::::a:a::::::::::::::::::::::::::::::::
                  M  ::::::::::::::::::::::::::::::::::::::a:::::::::::::a:::::::::::::::::::::::::::
                  N  :::::::::::::a::::::::::::::::::::::::::::::::::a::::::a::::::::::::::::::a:::::
                  P  ::::::::aa::::a:a::::a:::a:::::::::::::::::::::::::::::::::::::::::::::::::a::::
                  Q  ::::aa:::::::::a:::aa:::::::::a::::::::::::::::::::::a::::::::::::a::a:::a::::::
                  R  ::::::::::::::::::::::::::::::::::::::::::::::::::::::::::::::::::::::::::::::::
                  S  :::::::::::::::::::::::::::::::a:::::::::a::::a::::::::::aa::::a:::::::a::::::::
                  T  ::::::::::::::::::::::::::::::::::::::::::::::::::::::::::::::a:a:::::::::::::a:
                  V  :::::::::::::::::::::::::::::a::::::::::::a:::::::a::::::::::a::::::::::::::::::
                  W  ::::::::::::::::::::::::::::::::::::::::::::::::::::::::::::::::::::::::::::::::
                  Y  ::::::a::::::::::::::::::::::::::::a::::::::::::::::::::::::a:::::::::::::::::::

         bits    6.9                                                                                 
                 6.2                                                                                 
                 5.5                                       *             *                           
                 4.8  **   *   ***    *     *    *      *  *             *      **                  *
Relative         4.1 ******************************* ********* ***   *********  **** ******* ********
Entropy          3.4 ********************************************************************************
(334.9 bits)     2.8 ********************************************************************************
                 2.1 ********************************************************************************
                 1.4 ********************************************************************************
                 0.7 ********************************************************************************
                 0.0 --------------------------------------------------------------------------------

Multilevel           DHFDQQYIPPHFHNPQPFAQQPAFAPGAFVQSDAGYDAMDDSVEELSLNDVDMQGNASSHYVTSTIQDDQASIQNPGETF
consensus                                                                                            
sequence                                                                                             
                                                                                                     
                                                                                                     
--------------------------------------------------------------------------------

--------------------------------------------------------------------------------
	Motif 16 sites sorted by position p-value
--------------------------------------------------------------------------------
Sequence name             Start   P-value                                                  Site                                    
-------------             ----- ---------            --------------------------------------------------------------------------------
AsnLSFL2                     77 1.51e-101 INPGTAALGL DHFDQQYIPPHFHNPQPFAQQPAFAPGAFVQSDAGYDAMDDSVEELSLNDVDMQGNASSHYVTSTIQDDQASIQNPGETF RYHVTLRAPT
AsnLSFL1                     86 1.51e-101 INPGTAALGL DHFDQQYIPPHFHNPQPFAQQPAFAPGAFVQSDAGYDAMDDSVEELSLNDVDMQGNASSHYVTSTIQDDQASIQNPGETF RYHVTLRAPT
--------------------------------------------------------------------------------

--------------------------------------------------------------------------------
	Motif 16 block diagrams
--------------------------------------------------------------------------------
SEQUENCE NAME            POSITION P-VALUE  MOTIF DIAGRAM
-------------            ----------------  -------------
AsnLSFL2                         1.5e-101  76_[16]_537
AsnLSFL1                         1.5e-101  85_[16]_514
--------------------------------------------------------------------------------

--------------------------------------------------------------------------------
	Motif 16 in BLOCKS format
--------------------------------------------------------------------------------
BL   MOTIF 16 width=80 seqs=2
AsnLSFL2                 (   77) DHFDQQYIPPHFHNPQPFAQQPAFAPGAFVQSDAGYDAMDDSVEELSLNDVDMQGNASSHYVTSTIQDDQASIQNPGETF  1 
AsnLSFL1                 (   86) DHFDQQYIPPHFHNPQPFAQQPAFAPGAFVQSDAGYDAMDDSVEELSLNDVDMQGNASSHYVTSTIQDDQASIQNPGETF  1 
//

--------------------------------------------------------------------------------

--------------------------------------------------------------------------------
	Motif 16 position-specific scoring matrix
--------------------------------------------------------------------------------
log-odds matrix: alength= 20 w= 80 n= 14567 bayes= 12.8302 E= 7.1e-029 
  -273   -289    385    -62   -367   -288   -261   -370   -314   -381   -334    -67   -436   -328   -322   -322   -336   -334   -298   -332 
  -240   -181   -201   -214   -143   -251    453   -310   -216   -233   -183    -56   -316    -61   -106   -235   -223   -259   -113     -7 
  -283   -159   -414   -390    452   -381   -322   -187   -388   -104   -147   -378   -402   -432   -384   -345   -361   -203    -63      3 
  -273   -289    385    -62   -367   -288   -261   -370   -314   -381   -334    -67   -436   -328   -322   -322   -336   -334   -298   -332 
  -199   -220   -274    -75   -329   -310    -35   -303   -171   -219   -128   -194   -309    378   -136   -280   -251   -277   -198   -308 
  -199   -220   -274    -75   -329   -310    -35   -303   -171   -219   -128   -194   -309    378   -136   -280   -251   -277   -198   -308 
  -166   -122   -264   -234    156   -244    -13   -166   -211   -129   -117   -205   -307   -248   -193   -236   -224   -153     79    430 
  -216   -173   -376   -344   -167   -354   -373    361   -305      6    -20   -323   -416   -366   -323   -344   -221    130   -230   -242 
   -93   -196   -249   -209   -278   -221   -252   -272   -194   -240   -237   -247    364   -232   -208   -200   -195   -218   -272   -314 
   -93   -196   -249   -209   -278   -221   -252   -272   -194   -240   -237   -247    364   -232   -208   -200   -195   -218   -272   -314 
  -240   -181   -201   -214   -143   -251    453   -310   -216   -233   -183    -56   -316    -61   -106   -235   -223   -259   -113     -7 
  -283   -159   -414   -390    452   -381   -322   -187   -388   -104   -147   -378   -402   -432   -384   -345   -361   -203    -63      3 
  -240   -181   -201   -214   -143   -251    453   -310   -216   -233   -183    -56   -316    -61   -106   -235   -223   -259   -113     -7 
  -279   -233   -154   -284   -313   -243   -104   -288   -234   -345   -283    411   -367   -258   -262   -189   -221   -306   -228   -289 
   -93   -196   -249   -209   -278   -221   -252   -272   -194   -240   -237   -247    364   -232   -208   -200   -195   -218   -272   -314 
  -199   -220   -274    -75   -329   -310    -35   -303   -171   -219   -128   -194   -309    378   -136   -280   -251   -277   -198   -308 
   -93   -196   -249   -209   -278   -221   -252   -272   -194   -240   -237   -247    364   -232   -208   -200   -195   -218   -272   -314 
  -283   -159   -414   -390    452   -381   -322   -187   -388   -104   -147   -378   -402   -432   -384   -345   -361   -203    -63      3 
   341      1   -272   -213   -224    -82   -279   -188   -223   -198   -145   -235   -288   -267   -222    -80   -135    -58   -201   -263 
  -199   -220   -274    -75   -329   -310    -35   -303   -171   -219   -128   -194   -309    378   -136   -280   -251   -277   -198   -308 
  -199   -220   -274    -75   -329   -310    -35   -303   -171   -219   -128   -194   -309    378   -136   -280   -251   -277   -198   -308 
   -93   -196   -249   -209   -278   -221   -252   -272   -194   -240   -237   -247    364   -232   -208   -200   -195   -218   -272   -314 
   341      1   -272   -213   -224    -82   -279   -188   -223   -198   -145   -235   -288   -267   -222    -80   -135    -58   -201   -263 
  -283   -159   -414   -390    452   -381   -322   -187   -388   -104   -147   -378   -402   -432   -384   -345   -361   -203    -63      3 
   341      1   -272   -213   -224    -82   -279   -188   -223   -198   -145   -235   -288   -267   -222    -80   -135    -58   -201   -263 
   -93   -196   -249   -209   -278   -221   -252   -272   -194   -240   -237   -247    364   -232   -208   -200   -195   -218   -272   -314 
  -147   -235   -240   -284   -378    397   -314   -390   -269   -408   -321   -198   -378   -360   -260   -252   -312   -326   -262   -348 
   341      1   -272   -213   -224    -82   -279   -188   -223   -198   -145   -235   -288   -267   -222    -80   -135    -58   -201   -263 
  -283   -159   -414   -390    452   -381   -322   -187   -388   -104   -147   -378   -402   -432   -384   -345   -361   -203    -63      3 
   -69    -79   -333   -282   -183   -293   -293     89   -279    -93    -95   -308   -330   -333   -257   -302   -141    361   -236   -280 
  -199   -220   -274    -75   -329   -310    -35   -303   -171   -219   -128   -194   -309    378   -136   -280   -251   -277   -198   -308 
   -58    -81   -221   -227   -252   -163   -244   -267   -191   -270   -204   -110   -264   -253   -194    280     79   -226   -223   -244 
  -273   -289    385    -62   -367   -288   -261   -370   -314   -381   -334    -67   -436   -328   -322   -322   -336   -334   -298   -332 
   341      1   -272   -213   -224    -82   -279   -188   -223   -198   -145   -235   -288   -267   -222    -80   -135    -58   -201   -263 
  -147   -235   -240   -284   -378    397   -314   -390   -269   -408   -321   -198   -378   -360   -260   -252   -312   -326   -262   -348 
  -166   -122   -264   -234    156   -244    -13   -166   -211   -129   -117   -205   -307   -248   -193   -236   -224   -153     79    430 
  -273   -289    385    -62   -367   -288   -261   -370   -314   -381   -334    -67   -436   -328   -322   -322   -336   -334   -298   -332 
   341      1   -272   -213   -224    -82   -279   -188   -223   -198   -145   -235   -288   -267   -222    -80   -135    -58   -201   -263 
  -365   -271   -492   -463   -300   -441   -447   -201   -418   -142    534   -449   -496   -460   -443   -460   -383   -241   -228   -297 
  -273   -289    385    -62   -367   -288   -261   -370   -314   -381   -334    -67   -436   -328   -322   -322   -336   -334   -298   -332 
  -273   -289    385    -62   -367   -288   -261   -370   -314   -381   -334    -67   -436   -328   -322   -322   -336   -334   -298   -332 
   -58    -81   -221   -227   -252   -163   -244   -267   -191   -270   -204   -110   -264   -253   -194    280     79   -226   -223   -244 
   -69    -79   -333   -282   -183   -293   -293     89   -279    -93    -95   -308   -330   -333   -257   -302   -141    361   -236   -280 
  -415   -475   -197    399   -547   -446   -445   -492   -432   -539   -485   -383   -580   -356   -462   -514   -481   -483   -470   -528 
  -415   -475   -197    399   -547   -446   -445   -492   -432   -539   -485   -383   -580   -356   -462   -514   -481   -483   -470   -528 
  -222   -163   -402   -319    -62   -348   -304     -4   -290    329     50   -340   -354   -287   -258   -350   -243    -52   -142   -205 
   -58    -81   -221   -227   -252   -163   -244   -267   -191   -270   -204   -110   -264   -253   -194    280     79   -226   -223   -244 
  -222   -163   -402   -319    -62   -348   -304     -4   -290    329     50   -340   -354   -287   -258   -350   -243    -52   -142   -205 
  -279   -233   -154   -284   -313   -243   -104   -288   -234   -345   -283    411   -367   -258   -262   -189   -221   -306   -228   -289 
  -273   -289    385    -62   -367   -288   -261   -370   -314   -381   -334    -67   -436   -328   -322   -322   -336   -334   -298   -332 
   -69    -79   -333   -282   -183   -293   -293     89   -279    -93    -95   -308   -330   -333   -257   -302   -141    361   -236   -280 
  -273   -289    385    -62   -367   -288   -261   -370   -314   -381   -334    -67   -436   -328   -322   -322   -336   -334   -298   -332 
  -365   -271   -492   -463   -300   -441   -447   -201   -418   -142    534   -449   -496   -460   -443   -460   -383   -241   -228   -297 
  -199   -220   -274    -75   -329   -310    -35   -303   -171   -219   -128   -194   -309    378   -136   -280   -251   -277   -198   -308 
  -147   -235   -240   -284   -378    397   -314   -390   -269   -408   -321   -198   -378   -360   -260   -252   -312   -326   -262   -348 
  -279   -233   -154   -284   -313   -243   -104   -288   -234   -345   -283    411   -367   -258   -262   -189   -221   -306   -228   -289 
   341      1   -272   -213   -224    -82   -279   -188   -223   -198   -145   -235   -288   -267   -222    -80   -135    -58   -201   -263 
   -58    -81   -221   -227   -252   -163   -244   -267   -191   -270   -204   -110   -264   -253   -194    280     79   -226   -223   -244 
   -58    -81   -221   -227   -252   -163   -244   -267   -191   -270   -204   -110   -264   -253   -194    280     79   -226   -223   -244 
  -240   -181   -201   -214   -143   -251    453   -310   -216   -233   -183    -56   -316    -61   -106   -235   -223   -259   -113     -7 
  -166   -122   -264   -234    156   -244    -13   -166   -211   -129   -117   -205   -307   -248   -193   -236   -224   -153     79    430 
   -69    -79   -333   -282   -183   -293   -293     89   -279    -93    -95   -308   -330   -333   -257   -302   -141    361   -236   -280 
  -104    -91   -243   -228   -236   -216   -242   -154   -181   -219   -129   -122   -286   -225   -189      6    340   -109   -205   -258 
   -58    -81   -221   -227   -252   -163   -244   -267   -191   -270   -204   -110   -264   -253   -194    280     79   -226   -223   -244 
  -104    -91   -243   -228   -236   -216   -242   -154   -181   -219   -129   -122   -286   -225   -189      6    340   -109   -205   -258 
  -216   -173   -376   -344   -167   -354   -373    361   -305      6    -20   -323   -416   -366   -323   -344   -221    130   -230   -242 
  -199   -220   -274    -75   -329   -310    -35   -303   -171   -219   -128   -194   -309    378   -136   -280   -251   -277   -198   -308 
  -273   -289    385    -62   -367   -288   -261   -370   -314   -381   -334    -67   -436   -328   -322   -322   -336   -334   -298   -332 
  -273   -289    385    -62   -367   -288   -261   -370   -314   -381   -334    -67   -436   -328   -322   -322   -336   -334   -298   -332 
  -199   -220   -274    -75   -329   -310    -35   -303   -171   -219   -128   -194   -309    378   -136   -280   -251   -277   -198   -308 
   341      1   -272   -213   -224    -82   -279   -188   -223   -198   -145   -235   -288   -267   -222    -80   -135    -58   -201   -263 
   -58    -81   -221   -227   -252   -163   -244   -267   -191   -270   -204   -110   -264   -253   -194    280     79   -226   -223   -244 
  -216   -173   -376   -344   -167   -354   -373    361   -305      6    -20   -323   -416   -366   -323   -344   -221    130   -230   -242 
  -199   -220   -274    -75   -329   -310    -35   -303   -171   -219   -128   -194   -309    378   -136   -280   -251   -277   -198   -308 
  -279   -233   -154   -284   -313   -243   -104   -288   -234   -345   -283    411   -367   -258   -262   -189   -221   -306   -228   -289 
   -93   -196   -249   -209   -278   -221   -252   -272   -194   -240   -237   -247    364   -232   -208   -200   -195   -218   -272   -314 
  -147   -235   -240   -284   -378    397   -314   -390   -269   -408   -321   -198   -378   -360   -260   -252   -312   -326   -262   -348 
  -415   -475   -197    399   -547   -446   -445   -492   -432   -539   -485   -383   -580   -356   -462   -514   -481   -483   -470   -528 
  -104    -91   -243   -228   -236   -216   -242   -154   -181   -219   -129   -122   -286   -225   -189      6    340   -109   -205   -258 
  -283   -159   -414   -390    452   -381   -322   -187   -388   -104   -147   -378   -402   -432   -384   -345   -361   -203    -63      3 
--------------------------------------------------------------------------------

--------------------------------------------------------------------------------
	Motif 16 position-specific probability matrix
--------------------------------------------------------------------------------
letter-probability matrix: alength= 20 w= 80 nsites= 2 E= 7.1e-029 
 0.000000  0.000000  1.000000  0.000000  0.000000  0.000000  0.000000  0.000000  0.000000  0.000000  0.000000  0.000000  0.000000  0.000000  0.000000  0.000000  0.000000  0.000000  0.000000  0.000000 
 0.000000  0.000000  0.000000  0.000000  0.000000  0.000000  1.000000  0.000000  0.000000  0.000000  0.000000  0.000000  0.000000  0.000000  0.000000  0.000000  0.000000  0.000000  0.000000  0.000000 
 0.000000  0.000000  0.000000  0.000000  1.000000  0.000000  0.000000  0.000000  0.000000  0.000000  0.000000  0.000000  0.000000  0.000000  0.000000  0.000000  0.000000  0.000000  0.000000  0.000000 
 0.000000  0.000000  1.000000  0.000000  0.000000  0.000000  0.000000  0.000000  0.000000  0.000000  0.000000  0.000000  0.000000  0.000000  0.000000  0.000000  0.000000  0.000000  0.000000  0.000000 
 0.000000  0.000000  0.000000  0.000000  0.000000  0.000000  0.000000  0.000000  0.000000  0.000000  0.000000  0.000000  0.000000  1.000000  0.000000  0.000000  0.000000  0.000000  0.000000  0.000000 
 0.000000  0.000000  0.000000  0.000000  0.000000  0.000000  0.000000  0.000000  0.000000  0.000000  0.000000  0.000000  0.000000  1.000000  0.000000  0.000000  0.000000  0.000000  0.000000  0.000000 
 0.000000  0.000000  0.000000  0.000000  0.000000  0.000000  0.000000  0.000000  0.000000  0.000000  0.000000  0.000000  0.000000  0.000000  0.000000  0.000000  0.000000  0.000000  0.000000  1.000000 
 0.000000  0.000000  0.000000  0.000000  0.000000  0.000000  0.000000  1.000000  0.000000  0.000000  0.000000  0.000000  0.000000  0.000000  0.000000  0.000000  0.000000  0.000000  0.000000  0.000000 
 0.000000  0.000000  0.000000  0.000000  0.000000  0.000000  0.000000  0.000000  0.000000  0.000000  0.000000  0.000000  1.000000  0.000000  0.000000  0.000000  0.000000  0.000000  0.000000  0.000000 
 0.000000  0.000000  0.000000  0.000000  0.000000  0.000000  0.000000  0.000000  0.000000  0.000000  0.000000  0.000000  1.000000  0.000000  0.000000  0.000000  0.000000  0.000000  0.000000  0.000000 
 0.000000  0.000000  0.000000  0.000000  0.000000  0.000000  1.000000  0.000000  0.000000  0.000000  0.000000  0.000000  0.000000  0.000000  0.000000  0.000000  0.000000  0.000000  0.000000  0.000000 
 0.000000  0.000000  0.000000  0.000000  1.000000  0.000000  0.000000  0.000000  0.000000  0.000000  0.000000  0.000000  0.000000  0.000000  0.000000  0.000000  0.000000  0.000000  0.000000  0.000000 
 0.000000  0.000000  0.000000  0.000000  0.000000  0.000000  1.000000  0.000000  0.000000  0.000000  0.000000  0.000000  0.000000  0.000000  0.000000  0.000000  0.000000  0.000000  0.000000  0.000000 
 0.000000  0.000000  0.000000  0.000000  0.000000  0.000000  0.000000  0.000000  0.000000  0.000000  0.000000  1.000000  0.000000  0.000000  0.000000  0.000000  0.000000  0.000000  0.000000  0.000000 
 0.000000  0.000000  0.000000  0.000000  0.000000  0.000000  0.000000  0.000000  0.000000  0.000000  0.000000  0.000000  1.000000  0.000000  0.000000  0.000000  0.000000  0.000000  0.000000  0.000000 
 0.000000  0.000000  0.000000  0.000000  0.000000  0.000000  0.000000  0.000000  0.000000  0.000000  0.000000  0.000000  0.000000  1.000000  0.000000  0.000000  0.000000  0.000000  0.000000  0.000000 
 0.000000  0.000000  0.000000  0.000000  0.000000  0.000000  0.000000  0.000000  0.000000  0.000000  0.000000  0.000000  1.000000  0.000000  0.000000  0.000000  0.000000  0.000000  0.000000  0.000000 
 0.000000  0.000000  0.000000  0.000000  1.000000  0.000000  0.000000  0.000000  0.000000  0.000000  0.000000  0.000000  0.000000  0.000000  0.000000  0.000000  0.000000  0.000000  0.000000  0.000000 
 1.000000  0.000000  0.000000  0.000000  0.000000  0.000000  0.000000  0.000000  0.000000  0.000000  0.000000  0.000000  0.000000  0.000000  0.000000  0.000000  0.000000  0.000000  0.000000  0.000000 
 0.000000  0.000000  0.000000  0.000000  0.000000  0.000000  0.000000  0.000000  0.000000  0.000000  0.000000  0.000000  0.000000  1.000000  0.000000  0.000000  0.000000  0.000000  0.000000  0.000000 
 0.000000  0.000000  0.000000  0.000000  0.000000  0.000000  0.000000  0.000000  0.000000  0.000000  0.000000  0.000000  0.000000  1.000000  0.000000  0.000000  0.000000  0.000000  0.000000  0.000000 
 0.000000  0.000000  0.000000  0.000000  0.000000  0.000000  0.000000  0.000000  0.000000  0.000000  0.000000  0.000000  1.000000  0.000000  0.000000  0.000000  0.000000  0.000000  0.000000  0.000000 
 1.000000  0.000000  0.000000  0.000000  0.000000  0.000000  0.000000  0.000000  0.000000  0.000000  0.000000  0.000000  0.000000  0.000000  0.000000  0.000000  0.000000  0.000000  0.000000  0.000000 
 0.000000  0.000000  0.000000  0.000000  1.000000  0.000000  0.000000  0.000000  0.000000  0.000000  0.000000  0.000000  0.000000  0.000000  0.000000  0.000000  0.000000  0.000000  0.000000  0.000000 
 1.000000  0.000000  0.000000  0.000000  0.000000  0.000000  0.000000  0.000000  0.000000  0.000000  0.000000  0.000000  0.000000  0.000000  0.000000  0.000000  0.000000  0.000000  0.000000  0.000000 
 0.000000  0.000000  0.000000  0.000000  0.000000  0.000000  0.000000  0.000000  0.000000  0.000000  0.000000  0.000000  1.000000  0.000000  0.000000  0.000000  0.000000  0.000000  0.000000  0.000000 
 0.000000  0.000000  0.000000  0.000000  0.000000  1.000000  0.000000  0.000000  0.000000  0.000000  0.000000  0.000000  0.000000  0.000000  0.000000  0.000000  0.000000  0.000000  0.000000  0.000000 
 1.000000  0.000000  0.000000  0.000000  0.000000  0.000000  0.000000  0.000000  0.000000  0.000000  0.000000  0.000000  0.000000  0.000000  0.000000  0.000000  0.000000  0.000000  0.000000  0.000000 
 0.000000  0.000000  0.000000  0.000000  1.000000  0.000000  0.000000  0.000000  0.000000  0.000000  0.000000  0.000000  0.000000  0.000000  0.000000  0.000000  0.000000  0.000000  0.000000  0.000000 
 0.000000  0.000000  0.000000  0.000000  0.000000  0.000000  0.000000  0.000000  0.000000  0.000000  0.000000  0.000000  0.000000  0.000000  0.000000  0.000000  0.000000  1.000000  0.000000  0.000000 
 0.000000  0.000000  0.000000  0.000000  0.000000  0.000000  0.000000  0.000000  0.000000  0.000000  0.000000  0.000000  0.000000  1.000000  0.000000  0.000000  0.000000  0.000000  0.000000  0.000000 
 0.000000  0.000000  0.000000  0.000000  0.000000  0.000000  0.000000  0.000000  0.000000  0.000000  0.000000  0.000000  0.000000  0.000000  0.000000  1.000000  0.000000  0.000000  0.000000  0.000000 
 0.000000  0.000000  1.000000  0.000000  0.000000  0.000000  0.000000  0.000000  0.000000  0.000000  0.000000  0.000000  0.000000  0.000000  0.000000  0.000000  0.000000  0.000000  0.000000  0.000000 
 1.000000  0.000000  0.000000  0.000000  0.000000  0.000000  0.000000  0.000000  0.000000  0.000000  0.000000  0.000000  0.000000  0.000000  0.000000  0.000000  0.000000  0.000000  0.000000  0.000000 
 0.000000  0.000000  0.000000  0.000000  0.000000  1.000000  0.000000  0.000000  0.000000  0.000000  0.000000  0.000000  0.000000  0.000000  0.000000  0.000000  0.000000  0.000000  0.000000  0.000000 
 0.000000  0.000000  0.000000  0.000000  0.000000  0.000000  0.000000  0.000000  0.000000  0.000000  0.000000  0.000000  0.000000  0.000000  0.000000  0.000000  0.000000  0.000000  0.000000  1.000000 
 0.000000  0.000000  1.000000  0.000000  0.000000  0.000000  0.000000  0.000000  0.000000  0.000000  0.000000  0.000000  0.000000  0.000000  0.000000  0.000000  0.000000  0.000000  0.000000  0.000000 
 1.000000  0.000000  0.000000  0.000000  0.000000  0.000000  0.000000  0.000000  0.000000  0.000000  0.000000  0.000000  0.000000  0.000000  0.000000  0.000000  0.000000  0.000000  0.000000  0.000000 
 0.000000  0.000000  0.000000  0.000000  0.000000  0.000000  0.000000  0.000000  0.000000  0.000000  1.000000  0.000000  0.000000  0.000000  0.000000  0.000000  0.000000  0.000000  0.000000  0.000000 
 0.000000  0.000000  1.000000  0.000000  0.000000  0.000000  0.000000  0.000000  0.000000  0.000000  0.000000  0.000000  0.000000  0.000000  0.000000  0.000000  0.000000  0.000000  0.000000  0.000000 
 0.000000  0.000000  1.000000  0.000000  0.000000  0.000000  0.000000  0.000000  0.000000  0.000000  0.000000  0.000000  0.000000  0.000000  0.000000  0.000000  0.000000  0.000000  0.000000  0.000000 
 0.000000  0.000000  0.000000  0.000000  0.000000  0.000000  0.000000  0.000000  0.000000  0.000000  0.000000  0.000000  0.000000  0.000000  0.000000  1.000000  0.000000  0.000000  0.000000  0.000000 
 0.000000  0.000000  0.000000  0.000000  0.000000  0.000000  0.000000  0.000000  0.000000  0.000000  0.000000  0.000000  0.000000  0.000000  0.000000  0.000000  0.000000  1.000000  0.000000  0.000000 
 0.000000  0.000000  0.000000  1.000000  0.000000  0.000000  0.000000  0.000000  0.000000  0.000000  0.000000  0.000000  0.000000  0.000000  0.000000  0.000000  0.000000  0.000000  0.000000  0.000000 
 0.000000  0.000000  0.000000  1.000000  0.000000  0.000000  0.000000  0.000000  0.000000  0.000000  0.000000  0.000000  0.000000  0.000000  0.000000  0.000000  0.000000  0.000000  0.000000  0.000000 
 0.000000  0.000000  0.000000  0.000000  0.000000  0.000000  0.000000  0.000000  0.000000  1.000000  0.000000  0.000000  0.000000  0.000000  0.000000  0.000000  0.000000  0.000000  0.000000  0.000000 
 0.000000  0.000000  0.000000  0.000000  0.000000  0.000000  0.000000  0.000000  0.000000  0.000000  0.000000  0.000000  0.000000  0.000000  0.000000  1.000000  0.000000  0.000000  0.000000  0.000000 
 0.000000  0.000000  0.000000  0.000000  0.000000  0.000000  0.000000  0.000000  0.000000  1.000000  0.000000  0.000000  0.000000  0.000000  0.000000  0.000000  0.000000  0.000000  0.000000  0.000000 
 0.000000  0.000000  0.000000  0.000000  0.000000  0.000000  0.000000  0.000000  0.000000  0.000000  0.000000  1.000000  0.000000  0.000000  0.000000  0.000000  0.000000  0.000000  0.000000  0.000000 
 0.000000  0.000000  1.000000  0.000000  0.000000  0.000000  0.000000  0.000000  0.000000  0.000000  0.000000  0.000000  0.000000  0.000000  0.000000  0.000000  0.000000  0.000000  0.000000  0.000000 
 0.000000  0.000000  0.000000  0.000000  0.000000  0.000000  0.000000  0.000000  0.000000  0.000000  0.000000  0.000000  0.000000  0.000000  0.000000  0.000000  0.000000  1.000000  0.000000  0.000000 
 0.000000  0.000000  1.000000  0.000000  0.000000  0.000000  0.000000  0.000000  0.000000  0.000000  0.000000  0.000000  0.000000  0.000000  0.000000  0.000000  0.000000  0.000000  0.000000  0.000000 
 0.000000  0.000000  0.000000  0.000000  0.000000  0.000000  0.000000  0.000000  0.000000  0.000000  1.000000  0.000000  0.000000  0.000000  0.000000  0.000000  0.000000  0.000000  0.000000  0.000000 
 0.000000  0.000000  0.000000  0.000000  0.000000  0.000000  0.000000  0.000000  0.000000  0.000000  0.000000  0.000000  0.000000  1.000000  0.000000  0.000000  0.000000  0.000000  0.000000  0.000000 
 0.000000  0.000000  0.000000  0.000000  0.000000  1.000000  0.000000  0.000000  0.000000  0.000000  0.000000  0.000000  0.000000  0.000000  0.000000  0.000000  0.000000  0.000000  0.000000  0.000000 
 0.000000  0.000000  0.000000  0.000000  0.000000  0.000000  0.000000  0.000000  0.000000  0.000000  0.000000  1.000000  0.000000  0.000000  0.000000  0.000000  0.000000  0.000000  0.000000  0.000000 
 1.000000  0.000000  0.000000  0.000000  0.000000  0.000000  0.000000  0.000000  0.000000  0.000000  0.000000  0.000000  0.000000  0.000000  0.000000  0.000000  0.000000  0.000000  0.000000  0.000000 
 0.000000  0.000000  0.000000  0.000000  0.000000  0.000000  0.000000  0.000000  0.000000  0.000000  0.000000  0.000000  0.000000  0.000000  0.000000  1.000000  0.000000  0.000000  0.000000  0.000000 
 0.000000  0.000000  0.000000  0.000000  0.000000  0.000000  0.000000  0.000000  0.000000  0.000000  0.000000  0.000000  0.000000  0.000000  0.000000  1.000000  0.000000  0.000000  0.000000  0.000000 
 0.000000  0.000000  0.000000  0.000000  0.000000  0.000000  1.000000  0.000000  0.000000  0.000000  0.000000  0.000000  0.000000  0.000000  0.000000  0.000000  0.000000  0.000000  0.000000  0.000000 
 0.000000  0.000000  0.000000  0.000000  0.000000  0.000000  0.000000  0.000000  0.000000  0.000000  0.000000  0.000000  0.000000  0.000000  0.000000  0.000000  0.000000  0.000000  0.000000  1.000000 
 0.000000  0.000000  0.000000  0.000000  0.000000  0.000000  0.000000  0.000000  0.000000  0.000000  0.000000  0.000000  0.000000  0.000000  0.000000  0.000000  0.000000  1.000000  0.000000  0.000000 
 0.000000  0.000000  0.000000  0.000000  0.000000  0.000000  0.000000  0.000000  0.000000  0.000000  0.000000  0.000000  0.000000  0.000000  0.000000  0.000000  1.000000  0.000000  0.000000  0.000000 
 0.000000  0.000000  0.000000  0.000000  0.000000  0.000000  0.000000  0.000000  0.000000  0.000000  0.000000  0.000000  0.000000  0.000000  0.000000  1.000000  0.000000  0.000000  0.000000  0.000000 
 0.000000  0.000000  0.000000  0.000000  0.000000  0.000000  0.000000  0.000000  0.000000  0.000000  0.000000  0.000000  0.000000  0.000000  0.000000  0.000000  1.000000  0.000000  0.000000  0.000000 
 0.000000  0.000000  0.000000  0.000000  0.000000  0.000000  0.000000  1.000000  0.000000  0.000000  0.000000  0.000000  0.000000  0.000000  0.000000  0.000000  0.000000  0.000000  0.000000  0.000000 
 0.000000  0.000000  0.000000  0.000000  0.000000  0.000000  0.000000  0.000000  0.000000  0.000000  0.000000  0.000000  0.000000  1.000000  0.000000  0.000000  0.000000  0.000000  0.000000  0.000000 
 0.000000  0.000000  1.000000  0.000000  0.000000  0.000000  0.000000  0.000000  0.000000  0.000000  0.000000  0.000000  0.000000  0.000000  0.000000  0.000000  0.000000  0.000000  0.000000  0.000000 
 0.000000  0.000000  1.000000  0.000000  0.000000  0.000000  0.000000  0.000000  0.000000  0.000000  0.000000  0.000000  0.000000  0.000000  0.000000  0.000000  0.000000  0.000000  0.000000  0.000000 
 0.000000  0.000000  0.000000  0.000000  0.000000  0.000000  0.000000  0.000000  0.000000  0.000000  0.000000  0.000000  0.000000  1.000000  0.000000  0.000000  0.000000  0.000000  0.000000  0.000000 
 1.000000  0.000000  0.000000  0.000000  0.000000  0.000000  0.000000  0.000000  0.000000  0.000000  0.000000  0.000000  0.000000  0.000000  0.000000  0.000000  0.000000  0.000000  0.000000  0.000000 
 0.000000  0.000000  0.000000  0.000000  0.000000  0.000000  0.000000  0.000000  0.000000  0.000000  0.000000  0.000000  0.000000  0.000000  0.000000  1.000000  0.000000  0.000000  0.000000  0.000000 
 0.000000  0.000000  0.000000  0.000000  0.000000  0.000000  0.000000  1.000000  0.000000  0.000000  0.000000  0.000000  0.000000  0.000000  0.000000  0.000000  0.000000  0.000000  0.000000  0.000000 
 0.000000  0.000000  0.000000  0.000000  0.000000  0.000000  0.000000  0.000000  0.000000  0.000000  0.000000  0.000000  0.000000  1.000000  0.000000  0.000000  0.000000  0.000000  0.000000  0.000000 
 0.000000  0.000000  0.000000  0.000000  0.000000  0.000000  0.000000  0.000000  0.000000  0.000000  0.000000  1.000000  0.000000  0.000000  0.000000  0.000000  0.000000  0.000000  0.000000  0.000000 
 0.000000  0.000000  0.000000  0.000000  0.000000  0.000000  0.000000  0.000000  0.000000  0.000000  0.000000  0.000000  1.000000  0.000000  0.000000  0.000000  0.000000  0.000000  0.000000  0.000000 
 0.000000  0.000000  0.000000  0.000000  0.000000  1.000000  0.000000  0.000000  0.000000  0.000000  0.000000  0.000000  0.000000  0.000000  0.000000  0.000000  0.000000  0.000000  0.000000  0.000000 
 0.000000  0.000000  0.000000  1.000000  0.000000  0.000000  0.000000  0.000000  0.000000  0.000000  0.000000  0.000000  0.000000  0.000000  0.000000  0.000000  0.000000  0.000000  0.000000  0.000000 
 0.000000  0.000000  0.000000  0.000000  0.000000  0.000000  0.000000  0.000000  0.000000  0.000000  0.000000  0.000000  0.000000  0.000000  0.000000  0.000000  1.000000  0.000000  0.000000  0.000000 
 0.000000  0.000000  0.000000  0.000000  1.000000  0.000000  0.000000  0.000000  0.000000  0.000000  0.000000  0.000000  0.000000  0.000000  0.000000  0.000000  0.000000  0.000000  0.000000  0.000000 
--------------------------------------------------------------------------------

--------------------------------------------------------------------------------
	Motif 16 regular expression
--------------------------------------------------------------------------------
DHFDQQYIPPHFHNPQPFAQQPAFAPGAFVQSDAGYDAMDDSVEELSLNDVDMQGNASSHYVTSTIQDDQASIQNPGETF
--------------------------------------------------------------------------------


Time 3440.52 secs.

********************************************************************************


********************************************************************************
MOTIF 17	width =   21   sites =   5   llr = 266   E-value = 1.0e-027
********************************************************************************
--------------------------------------------------------------------------------
	Motif 17 Description
--------------------------------------------------------------------------------
Simplified        A  :::::::::2:::::::::::
pos.-specific     C  ::::::::4::::::8:::::
probability       D  :::::4::::::a::::::::
matrix            E  :::::2:a:::::::::::::
                  F  :::::::::::a::a::::::
                  G  2::::::::::::a:::::::
                  H  :::::::::::::::::::::
                  I  ::::4::::::::::::2:::
                  K  64:2:::::::::::::::::
                  L  ::::2:a:::::::::::::4
                  M  :::::::::::::::::::::
                  N  :4:::::::::::::::::::
                  P  ::4:::::::::::::::::6
                  Q  :::4:4:::::::::::::::
                  R  :244:::::::::::::::::
                  S  ::::::::68a::::2:::2:
                  T  2:2::::::::::::::8:8:
                  V  ::::4:::::::::::a::::
                  W  ::::::::::::::::::a::
                  Y  :::::::::::::::::::::

         bits    6.9                   *  
                 6.2                   *  
                 5.5                   *  
                 4.8            *  **  *  
Relative         4.1        *   ****** *  
Entropy          3.4       *** ********** 
(76.7 bits)      2.8 *********************
                 2.1 *********************
                 1.4 *********************
                 0.7 *********************
                 0.0 ---------------------

Multilevel           KKPQIDLESSSFDGFCVTWTP
consensus            GNRRVQ  CA     S I SL
sequence             TRTKLE               
                                          
                                          
--------------------------------------------------------------------------------

--------------------------------------------------------------------------------
	Motif 17 sites sorted by position p-value
--------------------------------------------------------------------------------
Sequence name             Start   P-value                    Site       
-------------             ----- ---------            ---------------------
AsnLSFL2                    262  5.23e-25 DPIQGGIEDT KNRQIQLESSSFDGFCVTWTL NPSTGVSECS
AsnLSFL1                    271  5.23e-25 DPIQGGIEDT KNRQIQLESSSFDGFCVTWTL NPSTGVSECS
MyfLSFL                     427  1.98e-24 SGHMGGAEDP TKPRVDLECSSFDGFCVTWSP AAGASECPIS
MygLSFL                     358  1.04e-23 PGQLCGADDP GKPKLELECASFDGFCVTWTP APGAAECPIS
TrvLSFL                     345  1.05e-20 EAGQPAEGDD KRTRVDLESSSFDGFSVIWTP GLNGAAEVNI
--------------------------------------------------------------------------------

--------------------------------------------------------------------------------
	Motif 17 block diagrams
--------------------------------------------------------------------------------
SEQUENCE NAME            POSITION P-VALUE  MOTIF DIAGRAM
-------------            ----------------  -------------
AsnLSFL2                          5.2e-25  261_[17]_411
AsnLSFL1                          5.2e-25  270_[17]_388
MyfLSFL                             2e-24  426_[17]_429
MygLSFL                             1e-23  357_[17]_437
TrvLSFL                             1e-20  344_[17]_403
--------------------------------------------------------------------------------

--------------------------------------------------------------------------------
	Motif 17 in BLOCKS format
--------------------------------------------------------------------------------
BL   MOTIF 17 width=21 seqs=5
AsnLSFL2                 (  262) KNRQIQLESSSFDGFCVTWTL  1 
AsnLSFL1                 (  271) KNRQIQLESSSFDGFCVTWTL  1 
MyfLSFL                  (  427) TKPRVDLECSSFDGFCVTWSP  1 
MygLSFL                  (  358) GKPKLELECASFDGFCVTWTP  1 
TrvLSFL                  (  345) KRTRVDLESSSFDGFSVIWTP  1 
//

--------------------------------------------------------------------------------

--------------------------------------------------------------------------------
	Motif 17 position-specific scoring matrix
--------------------------------------------------------------------------------
log-odds matrix: alength= 20 w= 21 n= 16278 bayes= 10.2028 E= 1.0e-027 
  -156   -225   -192   -136   -331     56   -182   -288    343   -276   -213   -129   -323   -148     -7   -211     44   -252   -248   -271 
  -176   -252   -209   -123   -345   -226   -132   -291    270   -248   -191    236   -324    -80    193   -216   -183   -247   -226   -249 
  -102   -194   -208   -141   -281   -212   -184   -254    -49   -231   -192   -165    276   -149    222   -181     67   -205   -242   -266 
  -197   -259   -282   -142   -370   -259   -134   -298    197   -249   -194   -161   -341    225    285   -248   -203   -255   -224   -262 
  -227   -179   -423   -390   -198   -397   -413    327   -356     66    -48   -365   -456   -411   -368   -383   -239    219   -269   -286 
  -139   -379    235    217   -409   -229   -212   -343    -99   -313   -250   -135   -292    216   -191   -229   -213   -265   -355   -334 
  -300   -227   -484   -399   -123   -419   -374    -76   -374    346      4   -420   -423   -355   -327   -428   -316   -123   -216   -277 
  -461   -495   -220    401   -574   -479   -479   -516   -515   -580   -525   -418   -642   -400   -521   -565   -529   -519   -491   -564 
   -27    439   -351   -363   -332   -149   -355   -327   -334   -337   -270   -237   -326   -353   -312    247    -66   -222   -303   -346 
   100    -83   -323   -331   -322   -176   -333   -336   -288   -336   -258   -188   -320   -334   -273    282     24   -255   -287   -330 
  -142   -143   -333   -366   -341   -251   -351   -372   -307   -369   -297   -201   -363   -371   -295    309     13   -332   -301   -337 
  -318   -182   -447   -427    459   -414   -381   -223   -429   -134   -180   -418   -431   -477   -426   -375   -406   -241   -102    -39 
  -303   -308    390    -90   -390   -326   -287   -394   -363   -406   -360    -87   -477   -373   -357   -357   -374   -359   -316   -357 
  -189   -275   -279   -330   -419    403   -354   -437   -312   -456   -363   -238   -421   -406   -299   -293   -360   -373   -295   -389 
  -318   -182   -447   -427    459   -414   -381   -223   -429   -134   -180   -418   -431   -477   -426   -375   -406   -241   -102    -39 
  -295    618   -520   -475   -443   -432   -488   -401   -510   -441   -367   -468   -540   -527   -451   -258   -370   -412   -456   -508 
  -111   -119   -389   -345   -249   -351   -347     19   -348   -159   -159   -371   -383   -402   -312   -364   -188    382   -307   -364 
  -172   -125   -337   -335   -254   -320   -315     88   -261   -205   -131   -177   -375   -292   -261    -61    342    -77   -249   -313 
  -378   -270   -416   -405   -108   -378   -378   -384   -383   -228   -267   -382   -475   -397   -334   -447   -401   -329    672   -143 
  -158   -123   -314   -329   -304   -294   -308   -216   -254   -306   -167   -152   -362   -281   -252     63    347   -167   -260   -343 
  -136   -219   -308   -264   -240   -275   -297   -208   -241    138   -170   -300    333   -278   -253   -248   -233   -197   -276   -312 
--------------------------------------------------------------------------------

--------------------------------------------------------------------------------
	Motif 17 position-specific probability matrix
--------------------------------------------------------------------------------
letter-probability matrix: alength= 20 w= 21 nsites= 5 E= 1.0e-027 
 0.000000  0.000000  0.000000  0.000000  0.000000  0.200000  0.000000  0.000000  0.600000  0.000000  0.000000  0.000000  0.000000  0.000000  0.000000  0.000000  0.200000  0.000000  0.000000  0.000000 
 0.000000  0.000000  0.000000  0.000000  0.000000  0.000000  0.000000  0.000000  0.400000  0.000000  0.000000  0.400000  0.000000  0.000000  0.200000  0.000000  0.000000  0.000000  0.000000  0.000000 
 0.000000  0.000000  0.000000  0.000000  0.000000  0.000000  0.000000  0.000000  0.000000  0.000000  0.000000  0.000000  0.400000  0.000000  0.400000  0.000000  0.200000  0.000000  0.000000  0.000000 
 0.000000  0.000000  0.000000  0.000000  0.000000  0.000000  0.000000  0.000000  0.200000  0.000000  0.000000  0.000000  0.000000  0.400000  0.400000  0.000000  0.000000  0.000000  0.000000  0.000000 
 0.000000  0.000000  0.000000  0.000000  0.000000  0.000000  0.000000  0.400000  0.000000  0.200000  0.000000  0.000000  0.000000  0.000000  0.000000  0.000000  0.000000  0.400000  0.000000  0.000000 
 0.000000  0.000000  0.400000  0.200000  0.000000  0.000000  0.000000  0.000000  0.000000  0.000000  0.000000  0.000000  0.000000  0.400000  0.000000  0.000000  0.000000  0.000000  0.000000  0.000000 
 0.000000  0.000000  0.000000  0.000000  0.000000  0.000000  0.000000  0.000000  0.000000  1.000000  0.000000  0.000000  0.000000  0.000000  0.000000  0.000000  0.000000  0.000000  0.000000  0.000000 
 0.000000  0.000000  0.000000  1.000000  0.000000  0.000000  0.000000  0.000000  0.000000  0.000000  0.000000  0.000000  0.000000  0.000000  0.000000  0.000000  0.000000  0.000000  0.000000  0.000000 
 0.000000  0.400000  0.000000  0.000000  0.000000  0.000000  0.000000  0.000000  0.000000  0.000000  0.000000  0.000000  0.000000  0.000000  0.000000  0.600000  0.000000  0.000000  0.000000  0.000000 
 0.200000  0.000000  0.000000  0.000000  0.000000  0.000000  0.000000  0.000000  0.000000  0.000000  0.000000  0.000000  0.000000  0.000000  0.000000  0.800000  0.000000  0.000000  0.000000  0.000000 
 0.000000  0.000000  0.000000  0.000000  0.000000  0.000000  0.000000  0.000000  0.000000  0.000000  0.000000  0.000000  0.000000  0.000000  0.000000  1.000000  0.000000  0.000000  0.000000  0.000000 
 0.000000  0.000000  0.000000  0.000000  1.000000  0.000000  0.000000  0.000000  0.000000  0.000000  0.000000  0.000000  0.000000  0.000000  0.000000  0.000000  0.000000  0.000000  0.000000  0.000000 
 0.000000  0.000000  1.000000  0.000000  0.000000  0.000000  0.000000  0.000000  0.000000  0.000000  0.000000  0.000000  0.000000  0.000000  0.000000  0.000000  0.000000  0.000000  0.000000  0.000000 
 0.000000  0.000000  0.000000  0.000000  0.000000  1.000000  0.000000  0.000000  0.000000  0.000000  0.000000  0.000000  0.000000  0.000000  0.000000  0.000000  0.000000  0.000000  0.000000  0.000000 
 0.000000  0.000000  0.000000  0.000000  1.000000  0.000000  0.000000  0.000000  0.000000  0.000000  0.000000  0.000000  0.000000  0.000000  0.000000  0.000000  0.000000  0.000000  0.000000  0.000000 
 0.000000  0.800000  0.000000  0.000000  0.000000  0.000000  0.000000  0.000000  0.000000  0.000000  0.000000  0.000000  0.000000  0.000000  0.000000  0.200000  0.000000  0.000000  0.000000  0.000000 
 0.000000  0.000000  0.000000  0.000000  0.000000  0.000000  0.000000  0.000000  0.000000  0.000000  0.000000  0.000000  0.000000  0.000000  0.000000  0.000000  0.000000  1.000000  0.000000  0.000000 
 0.000000  0.000000  0.000000  0.000000  0.000000  0.000000  0.000000  0.200000  0.000000  0.000000  0.000000  0.000000  0.000000  0.000000  0.000000  0.000000  0.800000  0.000000  0.000000  0.000000 
 0.000000  0.000000  0.000000  0.000000  0.000000  0.000000  0.000000  0.000000  0.000000  0.000000  0.000000  0.000000  0.000000  0.000000  0.000000  0.000000  0.000000  0.000000  1.000000  0.000000 
 0.000000  0.000000  0.000000  0.000000  0.000000  0.000000  0.000000  0.000000  0.000000  0.000000  0.000000  0.000000  0.000000  0.000000  0.000000  0.200000  0.800000  0.000000  0.000000  0.000000 
 0.000000  0.000000  0.000000  0.000000  0.000000  0.000000  0.000000  0.000000  0.000000  0.400000  0.000000  0.000000  0.600000  0.000000  0.000000  0.000000  0.000000  0.000000  0.000000  0.000000 
--------------------------------------------------------------------------------

--------------------------------------------------------------------------------
	Motif 17 regular expression
--------------------------------------------------------------------------------
[KGT][KNR][PRT][QRK][IVL][DQE]LE[SC][SA]SFDGF[CS]V[TI]W[TS][PL]
--------------------------------------------------------------------------------


Time 3603.86 secs.

********************************************************************************


********************************************************************************
MOTIF 18	width =   21   sites =   5   llr = 261   E-value = 9.9e-025
********************************************************************************
--------------------------------------------------------------------------------
	Motif 18 Description
--------------------------------------------------------------------------------
Simplified        A  ::::::::a:6:::4::::::
pos.-specific     C  :::::::::::::::::::::
probability       D  :6::::::::::::::6::::
matrix            E  :4:::::::::a:::::::::
                  F  :::::::::::::::::2:::
                  G  :::::::::::::a:4::8::
                  H  :::::::::::::::::::::
                  I  a::::::a::4::::::::::
                  K  ::a:2::::::::::2::282
                  L  :::a::::::::::2::2:::
                  M  ::::::::::::4:4::2:::
                  N  ::::4:::::::2:::4::::
                  P  :::::::::::::::::::::
                  Q  :::::aa::a:::::::::::
                  R  ::::4::::::::::4:::28
                  S  ::::::::::::4::::::::
                  T  :::::::::::::::::::::
                  V  :::::::::::::::::::::
                  W  :::::::::::::::::::::
                  Y  :::::::::::::::::4:::

         bits    6.9                      
                 6.2                      
                 5.5                      
                 4.8                      
Relative         4.1 * *  ***** * *       
Entropy          3.4 **** ***** * *  * ***
(75.2 bits)      2.8 *********************
                 2.1 *********************
                 1.4 *********************
                 0.7 *********************
                 0.0 ---------------------

Multilevel           IDKLNQQIAQAEMGAGDYGKR
consensus             E  R     I S MRNFKRK
sequence                 K       N LK L   
                                      M   
                                          
--------------------------------------------------------------------------------

--------------------------------------------------------------------------------
	Motif 18 sites sorted by position p-value
--------------------------------------------------------------------------------
Sequence name             Start   P-value                    Site       
-------------             ----- ---------            ---------------------
MygLSFL                     461  6.34e-25 SNDVAHVKKT IDKLNQQIAQIESGMRDMGKR KRSGSLAKGM
MyfLSFL                     526  2.51e-24 SNDVAHVKKT IDKLNQQIAQIESGMRDLGKR KRAGSVAKGL
AsnLSFL2                    367  2.79e-24 SNDVAHVKKT IEKLRQQIAQAEMGAGNYGKR KRSNGSIALK
AsnLSFL1                    376  2.79e-24 SNDVAHVKKT IEKLRQQIAQAEMGAGNYGKR KRSNGSIALK
TrvLSFL                     449  3.62e-19 SNDVAHVKKS IDKLKQQIAQAENGLKDFKRK RAGGLGKAGI
--------------------------------------------------------------------------------

--------------------------------------------------------------------------------
	Motif 18 block diagrams
--------------------------------------------------------------------------------
SEQUENCE NAME            POSITION P-VALUE  MOTIF DIAGRAM
-------------            ----------------  -------------
MygLSFL                           6.3e-25  460_[18]_334
MyfLSFL                           2.5e-24  525_[18]_330
AsnLSFL2                          2.8e-24  366_[18]_306
AsnLSFL1                          2.8e-24  375_[18]_283
TrvLSFL                           3.6e-19  448_[18]_299
--------------------------------------------------------------------------------

--------------------------------------------------------------------------------
	Motif 18 in BLOCKS format
--------------------------------------------------------------------------------
BL   MOTIF 18 width=21 seqs=5
MygLSFL                  (  461) IDKLNQQIAQIESGMRDMGKR  1 
MyfLSFL                  (  526) IDKLNQQIAQIESGMRDLGKR  1 
AsnLSFL2                 (  367) IEKLRQQIAQAEMGAGNYGKR  1 
AsnLSFL1                 (  376) IEKLRQQIAQAEMGAGNYGKR  1 
TrvLSFL                  (  449) IDKLKQQIAQAENGLKDFKRK  1 
//

--------------------------------------------------------------------------------

--------------------------------------------------------------------------------
	Motif 18 position-specific scoring matrix
--------------------------------------------------------------------------------
log-odds matrix: alength= 20 w= 21 n= 16278 bayes= 10.2028 E= 9.9e-025 
  -270   -220   -426   -405   -218   -406   -436    378   -364    -33    -59   -376   -475   -427   -385   -399   -273     96   -283   -293 
  -217   -344    348    179   -411   -280   -263   -378   -209   -372   -318   -102   -377   -188   -287   -297   -296   -319   -345   -359 
  -330   -300   -465   -398   -495   -415   -380   -382    402   -433   -360   -340   -467   -390    -25   -457   -377   -425   -328   -442 
  -300   -227   -484   -399   -123   -419   -374    -76   -374    346      4   -420   -423   -355   -327   -428   -316   -123   -216   -277 
  -178   -249   -209   -126   -346   -225   -130   -292    190   -249   -193    236   -323    -80    282   -217   -185   -249   -223   -249 
  -247   -252   -357   -119   -381   -373    -62   -353   -252   -256   -156   -245   -356    389   -191   -334   -307   -330   -230   -369 
  -247   -252   -357   -119   -381   -373    -62   -353   -252   -256   -156   -245   -356    389   -191   -334   -307   -330   -230   -369 
  -270   -220   -426   -405   -218   -406   -436    378   -364    -33    -59   -376   -475   -427   -385   -399   -273     96   -283   -293 
   363    -49   -374   -326   -300   -143   -367   -276   -331   -278   -218   -323   -402   -368   -314   -132   -201   -129   -267   -351 
  -247   -252   -357   -119   -381   -373    -62   -353   -252   -256   -156   -245   -356    389   -191   -334   -307   -330   -230   -369 
   290    -71   -388   -320   -197   -204   -346    234   -310   -114   -100   -317   -384   -347   -305   -194   -180     18   -237   -274 
  -461   -495   -220    401   -574   -479   -479   -516   -515   -580   -525   -418   -642   -400   -521   -565   -529   -519   -491   -564 
   -70   -120   -120    -98   -203   -147   -146   -166    -76   -173    319    143   -264   -135   -111    169    -26   -130   -188   -188 
  -189   -275   -279   -330   -419    403   -354   -437   -312   -456   -363   -238   -421   -406   -299   -293   -360   -373   -295   -389 
   212    -87   -368   -283    -80   -251   -271    -10   -255    141    353   -281   -352   -279   -248   -237   -162    -13   -138   -181 
  -177   -246   -233   -139   -351    233   -144   -297    180   -256   -200   -140   -330    -92    279   -228   -198   -253   -225   -259 
  -260   -291    361    -83   -379   -216   -218   -399   -258   -401   -356    155   -405   -286   -296   -246   -282   -359   -319   -322 
  -157   -116   -303   -255    235   -284    -39   -110   -248     72    194   -252   -328   -284   -225   -246   -223   -116     12    362 
  -171   -263   -251   -294   -404    394   -325   -414    -35   -434   -338   -207   -406   -364   -257   -271   -336   -352   -281   -369 
  -319   -296   -457   -373   -489   -405   -352   -373    398   -415   -344   -324   -459   -342     29   -438   -361   -409   -320   -428 
  -305   -217   -419   -363   -424   -350   -208   -371      5   -346   -320   -289   -378   -229    417   -376   -344   -403   -214   -369 
--------------------------------------------------------------------------------

--------------------------------------------------------------------------------
	Motif 18 position-specific probability matrix
--------------------------------------------------------------------------------
letter-probability matrix: alength= 20 w= 21 nsites= 5 E= 9.9e-025 
 0.000000  0.000000  0.000000  0.000000  0.000000  0.000000  0.000000  1.000000  0.000000  0.000000  0.000000  0.000000  0.000000  0.000000  0.000000  0.000000  0.000000  0.000000  0.000000  0.000000 
 0.000000  0.000000  0.600000  0.400000  0.000000  0.000000  0.000000  0.000000  0.000000  0.000000  0.000000  0.000000  0.000000  0.000000  0.000000  0.000000  0.000000  0.000000  0.000000  0.000000 
 0.000000  0.000000  0.000000  0.000000  0.000000  0.000000  0.000000  0.000000  1.000000  0.000000  0.000000  0.000000  0.000000  0.000000  0.000000  0.000000  0.000000  0.000000  0.000000  0.000000 
 0.000000  0.000000  0.000000  0.000000  0.000000  0.000000  0.000000  0.000000  0.000000  1.000000  0.000000  0.000000  0.000000  0.000000  0.000000  0.000000  0.000000  0.000000  0.000000  0.000000 
 0.000000  0.000000  0.000000  0.000000  0.000000  0.000000  0.000000  0.000000  0.200000  0.000000  0.000000  0.400000  0.000000  0.000000  0.400000  0.000000  0.000000  0.000000  0.000000  0.000000 
 0.000000  0.000000  0.000000  0.000000  0.000000  0.000000  0.000000  0.000000  0.000000  0.000000  0.000000  0.000000  0.000000  1.000000  0.000000  0.000000  0.000000  0.000000  0.000000  0.000000 
 0.000000  0.000000  0.000000  0.000000  0.000000  0.000000  0.000000  0.000000  0.000000  0.000000  0.000000  0.000000  0.000000  1.000000  0.000000  0.000000  0.000000  0.000000  0.000000  0.000000 
 0.000000  0.000000  0.000000  0.000000  0.000000  0.000000  0.000000  1.000000  0.000000  0.000000  0.000000  0.000000  0.000000  0.000000  0.000000  0.000000  0.000000  0.000000  0.000000  0.000000 
 1.000000  0.000000  0.000000  0.000000  0.000000  0.000000  0.000000  0.000000  0.000000  0.000000  0.000000  0.000000  0.000000  0.000000  0.000000  0.000000  0.000000  0.000000  0.000000  0.000000 
 0.000000  0.000000  0.000000  0.000000  0.000000  0.000000  0.000000  0.000000  0.000000  0.000000  0.000000  0.000000  0.000000  1.000000  0.000000  0.000000  0.000000  0.000000  0.000000  0.000000 
 0.600000  0.000000  0.000000  0.000000  0.000000  0.000000  0.000000  0.400000  0.000000  0.000000  0.000000  0.000000  0.000000  0.000000  0.000000  0.000000  0.000000  0.000000  0.000000  0.000000 
 0.000000  0.000000  0.000000  1.000000  0.000000  0.000000  0.000000  0.000000  0.000000  0.000000  0.000000  0.000000  0.000000  0.000000  0.000000  0.000000  0.000000  0.000000  0.000000  0.000000 
 0.000000  0.000000  0.000000  0.000000  0.000000  0.000000  0.000000  0.000000  0.000000  0.000000  0.400000  0.200000  0.000000  0.000000  0.000000  0.400000  0.000000  0.000000  0.000000  0.000000 
 0.000000  0.000000  0.000000  0.000000  0.000000  1.000000  0.000000  0.000000  0.000000  0.000000  0.000000  0.000000  0.000000  0.000000  0.000000  0.000000  0.000000  0.000000  0.000000  0.000000 
 0.400000  0.000000  0.000000  0.000000  0.000000  0.000000  0.000000  0.000000  0.000000  0.200000  0.400000  0.000000  0.000000  0.000000  0.000000  0.000000  0.000000  0.000000  0.000000  0.000000 
 0.000000  0.000000  0.000000  0.000000  0.000000  0.400000  0.000000  0.000000  0.200000  0.000000  0.000000  0.000000  0.000000  0.000000  0.400000  0.000000  0.000000  0.000000  0.000000  0.000000 
 0.000000  0.000000  0.600000  0.000000  0.000000  0.000000  0.000000  0.000000  0.000000  0.000000  0.000000  0.400000  0.000000  0.000000  0.000000  0.000000  0.000000  0.000000  0.000000  0.000000 
 0.000000  0.000000  0.000000  0.000000  0.200000  0.000000  0.000000  0.000000  0.000000  0.200000  0.200000  0.000000  0.000000  0.000000  0.000000  0.000000  0.000000  0.000000  0.000000  0.400000 
 0.000000  0.000000  0.000000  0.000000  0.000000  0.800000  0.000000  0.000000  0.200000  0.000000  0.000000  0.000000  0.000000  0.000000  0.000000  0.000000  0.000000  0.000000  0.000000  0.000000 
 0.000000  0.000000  0.000000  0.000000  0.000000  0.000000  0.000000  0.000000  0.800000  0.000000  0.000000  0.000000  0.000000  0.000000  0.200000  0.000000  0.000000  0.000000  0.000000  0.000000 
 0.000000  0.000000  0.000000  0.000000  0.000000  0.000000  0.000000  0.000000  0.200000  0.000000  0.000000  0.000000  0.000000  0.000000  0.800000  0.000000  0.000000  0.000000  0.000000  0.000000 
--------------------------------------------------------------------------------

--------------------------------------------------------------------------------
	Motif 18 regular expression
--------------------------------------------------------------------------------
I[DE]KL[NRK]QQIAQ[AI]E[MSN]G[AML][GRK][DN][YFLM][GK][KR][RK]
--------------------------------------------------------------------------------


Time 3765.93 secs.

********************************************************************************


********************************************************************************
MOTIF 19	width =   80   sites =   2   llr = 454   E-value = 2.2e-024
********************************************************************************
--------------------------------------------------------------------------------
	Motif 19 Description
--------------------------------------------------------------------------------
Simplified        A  ::::::::::::::::::a:::a:::::::::::::::::::::::::::a::::::::::::::::::::::a::::::
pos.-specific     C  ::::::::::::::::::::::::::::::::::::a::::::::::::::::::::::::::::a::::::::::::::
probability       D  ::::::::::::::::a:::::::::::::::::::::::::::::::a::::::::::::::::::::::a::::::::
matrix            E  :a::::a:::::::::::::::::::::::::::::::::::::::::::::::::::::a::::::a::::::::::::
                  F  ::a::::::::::a::::::::::::::::::::::::::::::::a:::::::::::::::::::::::::::::::::
                  G  ::::::::::a::::::a:::::::::::::::::::::::::::::::::::a::::::::::::::::a:::::::::
                  H  :::::::::::::::::::::a:::::::::::::::a::::::::::::::a::::::::::::::::::::::::a::
                  I  :::::::::::::::a::::::::::::::a:a::::::::::::a::::::::::::::::::::::::::::::::::
                  K  ::::a:::::::::::::::::::::::::::::::::::::::::::::::::::::::::::::::::::a:::a:::
                  L  :::a::::::::::::::::a::::::::::::::::::::a:::::::::::::a:::::::::::::a:::::a::::
                  M  ::::::::::::::::::::::::::::::::::::::::::::::::::::::::::::::::::::::::::::::::
                  N  :::::::a:::::::::::::::::::::::::a::::::a:::a::::::::::::::::a::::::::::::::::::
                  P  :::::::::::::::::::::::::a:::::::::a::a:::::::::::::::::::::::::a:::::::::::::a:
                  Q  ::::::::::::::::::::::::::::::::::::::::::a:::::::::::::::::::::::::::::::::::::
                  R  a::::a:::a::a::::::::::::::::::::::::::::::::::::::::::::::a:::a::::::::::::::::
                  S  ::::::::a::a::a::::a::::a::aaa:a::a::::::::a:::::a::::a:a:a:::a:::a:::::::::::::
                  T  ::::::::::::::::::::::::::a::::::::::::a:::::::::::::::::a::::::::::::::::a:::::
                  V  :::::::::::::::::::::::a::::::::::::::::::::::::::::::::::::::::::::a::::::::::a
                  W  ::::::::::::::::::::::::::::::::::::::::::::::::::::::::::::::::::::::::::::::::
                  Y  :::::::::::::::::::::::::::::::::::::::::::::::a:::a::::::::::::::::::::::::::::

         bits    6.9                                                                                 
                 6.2                                     *                            *              
                 5.5                                     *                            *              
                 4.8   *          *       *              **        **   **            *           *  
Relative         4.1 *** **** ** ** ****  *** **   * ** ****** * ***** ****   * *** *** ** ***** ****
Entropy          3.4 ********************************************************************************
(327.5 bits)     2.8 ********************************************************************************
                 2.1 ********************************************************************************
                 1.4 ********************************************************************************
                 0.7 ********************************************************************************
                 0.0 --------------------------------------------------------------------------------

Multilevel           REFLKRENSRGSRFSIDGASLHAVSPTSSSISINSPCHPTNLQSNIFYDSAYHGSLSTSRENSRPCSEVLGDKATLKHPV
consensus                                                                                            
sequence                                                                                             
                                                                                                     
                                                                                                     
--------------------------------------------------------------------------------

--------------------------------------------------------------------------------
	Motif 19 sites sorted by position p-value
--------------------------------------------------------------------------------
Sequence name             Start   P-value                                                  Site                                    
-------------             ----- ---------            --------------------------------------------------------------------------------
AsnLSFL2                    471  2.55e-99 DLFPVMLPES REFLKRENSRGSRFSIDGASLHAVSPTSSSISINSPCHPTNLQSNIFYDSAYHGSLSTSRENSRPCSEVLGDKATLKHPV KVPKVASTDG
AsnLSFL1                    480  2.55e-99 DLFPVMLPES REFLKRENSRGSRFSIDGASLHAVSPTSSSISINSPCHPTNLQSNIFYDSAYHGSLSTSRENSRPCSEVLGDKATLKHPV KVPKVASTDG
--------------------------------------------------------------------------------

--------------------------------------------------------------------------------
	Motif 19 block diagrams
--------------------------------------------------------------------------------
SEQUENCE NAME            POSITION P-VALUE  MOTIF DIAGRAM
-------------            ----------------  -------------
AsnLSFL2                          2.5e-99  470_[19]_143
AsnLSFL1                          2.5e-99  479_[19]_120
--------------------------------------------------------------------------------

--------------------------------------------------------------------------------
	Motif 19 in BLOCKS format
--------------------------------------------------------------------------------
BL   MOTIF 19 width=80 seqs=2
AsnLSFL2                 (  471) REFLKRENSRGSRFSIDGASLHAVSPTSSSISINSPCHPTNLQSNIFYDSAYHGSLSTSRENSRPCSEVLGDKATLKHPV  1 
AsnLSFL1                 (  480) REFLKRENSRGSRFSIDGASLHAVSPTSSSISINSPCHPTNLQSNIFYDSAYHGSLSTSRENSRPCSEVLGDKATLKHPV  1 
//

--------------------------------------------------------------------------------

--------------------------------------------------------------------------------
	Motif 19 position-specific scoring matrix
--------------------------------------------------------------------------------
log-odds matrix: alength= 20 w= 80 n= 14567 bayes= 12.8302 E= 2.2e-024 
  -290   -205   -391   -351   -396   -329   -202   -356    -68   -334   -312   -281   -361   -233    420   -361   -332   -385   -202   -350 
  -415   -475   -197    399   -547   -446   -445   -492   -432   -539   -485   -383   -580   -356   -462   -514   -481   -483   -470   -528 
  -283   -159   -414   -390    452   -381   -322   -187   -388   -104   -147   -378   -402   -432   -384   -345   -361   -203    -63      3 
  -222   -163   -402   -319    -62   -348   -304     -4   -290    329     50   -340   -354   -287   -258   -350   -243    -52   -142   -205 
  -295   -282   -397   -319   -452   -369   -330   -355    398   -391   -324   -295   -426   -319     -8   -402   -334   -380   -303   -397 
  -290   -205   -391   -351   -396   -329   -202   -356    -68   -334   -312   -281   -361   -233    420   -361   -332   -385   -202   -350 
  -415   -475   -197    399   -547   -446   -445   -492   -432   -539   -485   -383   -580   -356   -462   -514   -481   -483   -470   -528 
  -279   -233   -154   -284   -313   -243   -104   -288   -234   -345   -283    411   -367   -258   -262   -189   -221   -306   -228   -289 
   -58    -81   -221   -227   -252   -163   -244   -267   -191   -270   -204   -110   -264   -253   -194    280     79   -226   -223   -244 
  -290   -205   -391   -351   -396   -329   -202   -356    -68   -334   -312   -281   -361   -233    420   -361   -332   -385   -202   -350 
  -147   -235   -240   -284   -378    397   -314   -390   -269   -408   -321   -198   -378   -360   -260   -252   -312   -326   -262   -348 
   -58    -81   -221   -227   -252   -163   -244   -267   -191   -270   -204   -110   -264   -253   -194    280     79   -226   -223   -244 
  -290   -205   -391   -351   -396   -329   -202   -356    -68   -334   -312   -281   -361   -233    420   -361   -332   -385   -202   -350 
  -283   -159   -414   -390    452   -381   -322   -187   -388   -104   -147   -378   -402   -432   -384   -345   -361   -203    -63      3 
   -58    -81   -221   -227   -252   -163   -244   -267   -191   -270   -204   -110   -264   -253   -194    280     79   -226   -223   -244 
  -216   -173   -376   -344   -167   -354   -373    361   -305      6    -20   -323   -416   -366   -323   -344   -221    130   -230   -242 
  -273   -289    385    -62   -367   -288   -261   -370   -314   -381   -334    -67   -436   -328   -322   -322   -336   -334   -298   -332 
  -147   -235   -240   -284   -378    397   -314   -390   -269   -408   -321   -198   -378   -360   -260   -252   -312   -326   -262   -348 
   341      1   -272   -213   -224    -82   -279   -188   -223   -198   -145   -235   -288   -267   -222    -80   -135    -58   -201   -263 
   -58    -81   -221   -227   -252   -163   -244   -267   -191   -270   -204   -110   -264   -253   -194    280     79   -226   -223   -244 
  -222   -163   -402   -319    -62   -348   -304     -4   -290    329     50   -340   -354   -287   -258   -350   -243    -52   -142   -205 
  -240   -181   -201   -214   -143   -251    453   -310   -216   -233   -183    -56   -316    -61   -106   -235   -223   -259   -113     -7 
   341      1   -272   -213   -224    -82   -279   -188   -223   -198   -145   -235   -288   -267   -222    -80   -135    -58   -201   -263 
   -69    -79   -333   -282   -183   -293   -293     89   -279    -93    -95   -308   -330   -333   -257   -302   -141    361   -236   -280 
   -58    -81   -221   -227   -252   -163   -244   -267   -191   -270   -204   -110   -264   -253   -194    280     79   -226   -223   -244 
   -93   -196   -249   -209   -278   -221   -252   -272   -194   -240   -237   -247    364   -232   -208   -200   -195   -218   -272   -314 
  -104    -91   -243   -228   -236   -216   -242   -154   -181   -219   -129   -122   -286   -225   -189      6    340   -109   -205   -258 
   -58    -81   -221   -227   -252   -163   -244   -267   -191   -270   -204   -110   -264   -253   -194    280     79   -226   -223   -244 
   -58    -81   -221   -227   -252   -163   -244   -267   -191   -270   -204   -110   -264   -253   -194    280     79   -226   -223   -244 
   -58    -81   -221   -227   -252   -163   -244   -267   -191   -270   -204   -110   -264   -253   -194    280     79   -226   -223   -244 
  -216   -173   -376   -344   -167   -354   -373    361   -305      6    -20   -323   -416   -366   -323   -344   -221    130   -230   -242 
   -58    -81   -221   -227   -252   -163   -244   -267   -191   -270   -204   -110   -264   -253   -194    280     79   -226   -223   -244 
  -216   -173   -376   -344   -167   -354   -373    361   -305      6    -20   -323   -416   -366   -323   -344   -221    130   -230   -242 
  -279   -233   -154   -284   -313   -243   -104   -288   -234   -345   -283    411   -367   -258   -262   -189   -221   -306   -228   -289 
   -58    -81   -221   -227   -252   -163   -244   -267   -191   -270   -204   -110   -264   -253   -194    280     79   -226   -223   -244 
   -93   -196   -249   -209   -278   -221   -252   -272   -194   -240   -237   -247    364   -232   -208   -200   -195   -218   -272   -314 
  -341    621   -527   -476   -440   -482   -489   -394   -512   -436   -366   -483   -557   -535   -452   -486   -389   -420   -456   -506 
  -240   -181   -201   -214   -143   -251    453   -310   -216   -233   -183    -56   -316    -61   -106   -235   -223   -259   -113     -7 
   -93   -196   -249   -209   -278   -221   -252   -272   -194   -240   -237   -247    364   -232   -208   -200   -195   -218   -272   -314 
  -104    -91   -243   -228   -236   -216   -242   -154   -181   -219   -129   -122   -286   -225   -189      6    340   -109   -205   -258 
  -279   -233   -154   -284   -313   -243   -104   -288   -234   -345   -283    411   -367   -258   -262   -189   -221   -306   -228   -289 
  -222   -163   -402   -319    -62   -348   -304     -4   -290    329     50   -340   -354   -287   -258   -350   -243    -52   -142   -205 
  -199   -220   -274    -75   -329   -310    -35   -303   -171   -219   -128   -194   -309    378   -136   -280   -251   -277   -198   -308 
   -58    -81   -221   -227   -252   -163   -244   -267   -191   -270   -204   -110   -264   -253   -194    280     79   -226   -223   -244 
  -279   -233   -154   -284   -313   -243   -104   -288   -234   -345   -283    411   -367   -258   -262   -189   -221   -306   -228   -289 
  -216   -173   -376   -344   -167   -354   -373    361   -305      6    -20   -323   -416   -366   -323   -344   -221    130   -230   -242 
  -283   -159   -414   -390    452   -381   -322   -187   -388   -104   -147   -378   -402   -432   -384   -345   -361   -203    -63      3 
  -166   -122   -264   -234    156   -244    -13   -166   -211   -129   -117   -205   -307   -248   -193   -236   -224   -153     79    430 
  -273   -289    385    -62   -367   -288   -261   -370   -314   -381   -334    -67   -436   -328   -322   -322   -336   -334   -298   -332 
   -58    -81   -221   -227   -252   -163   -244   -267   -191   -270   -204   -110   -264   -253   -194    280     79   -226   -223   -244 
   341      1   -272   -213   -224    -82   -279   -188   -223   -198   -145   -235   -288   -267   -222    -80   -135    -58   -201   -263 
  -166   -122   -264   -234    156   -244    -13   -166   -211   -129   -117   -205   -307   -248   -193   -236   -224   -153     79    430 
  -240   -181   -201   -214   -143   -251    453   -310   -216   -233   -183    -56   -316    -61   -106   -235   -223   -259   -113     -7 
  -147   -235   -240   -284   -378    397   -314   -390   -269   -408   -321   -198   -378   -360   -260   -252   -312   -326   -262   -348 
   -58    -81   -221   -227   -252   -163   -244   -267   -191   -270   -204   -110   -264   -253   -194    280     79   -226   -223   -244 
  -222   -163   -402   -319    -62   -348   -304     -4   -290    329     50   -340   -354   -287   -258   -350   -243    -52   -142   -205 
   -58    -81   -221   -227   -252   -163   -244   -267   -191   -270   -204   -110   -264   -253   -194    280     79   -226   -223   -244 
  -104    -91   -243   -228   -236   -216   -242   -154   -181   -219   -129   -122   -286   -225   -189      6    340   -109   -205   -258 
   -58    -81   -221   -227   -252   -163   -244   -267   -191   -270   -204   -110   -264   -253   -194    280     79   -226   -223   -244 
  -290   -205   -391   -351   -396   -329   -202   -356    -68   -334   -312   -281   -361   -233    420   -361   -332   -385   -202   -350 
  -415   -475   -197    399   -547   -446   -445   -492   -432   -539   -485   -383   -580   -356   -462   -514   -481   -483   -470   -528 
  -279   -233   -154   -284   -313   -243   -104   -288   -234   -345   -283    411   -367   -258   -262   -189   -221   -306   -228   -289 
   -58    -81   -221   -227   -252   -163   -244   -267   -191   -270   -204   -110   -264   -253   -194    280     79   -226   -223   -244 
  -290   -205   -391   -351   -396   -329   -202   -356    -68   -334   -312   -281   -361   -233    420   -361   -332   -385   -202   -350 
   -93   -196   -249   -209   -278   -221   -252   -272   -194   -240   -237   -247    364   -232   -208   -200   -195   -218   -272   -314 
  -341    621   -527   -476   -440   -482   -489   -394   -512   -436   -366   -483   -557   -535   -452   -486   -389   -420   -456   -506 
   -58    -81   -221   -227   -252   -163   -244   -267   -191   -270   -204   -110   -264   -253   -194    280     79   -226   -223   -244 
  -415   -475   -197    399   -547   -446   -445   -492   -432   -539   -485   -383   -580   -356   -462   -514   -481   -483   -470   -528 
   -69    -79   -333   -282   -183   -293   -293     89   -279    -93    -95   -308   -330   -333   -257   -302   -141    361   -236   -280 
  -222   -163   -402   -319    -62   -348   -304     -4   -290    329     50   -340   -354   -287   -258   -350   -243    -52   -142   -205 
  -147   -235   -240   -284   -378    397   -314   -390   -269   -408   -321   -198   -378   -360   -260   -252   -312   -326   -262   -348 
  -273   -289    385    -62   -367   -288   -261   -370   -314   -381   -334    -67   -436   -328   -322   -322   -336   -334   -298   -332 
  -295   -282   -397   -319   -452   -369   -330   -355    398   -391   -324   -295   -426   -319     -8   -402   -334   -380   -303   -397 
   341      1   -272   -213   -224    -82   -279   -188   -223   -198   -145   -235   -288   -267   -222    -80   -135    -58   -201   -263 
  -104    -91   -243   -228   -236   -216   -242   -154   -181   -219   -129   -122   -286   -225   -189      6    340   -109   -205   -258 
  -222   -163   -402   -319    -62   -348   -304     -4   -290    329     50   -340   -354   -287   -258   -350   -243    -52   -142   -205 
  -295   -282   -397   -319   -452   -369   -330   -355    398   -391   -324   -295   -426   -319     -8   -402   -334   -380   -303   -397 
  -240   -181   -201   -214   -143   -251    453   -310   -216   -233   -183    -56   -316    -61   -106   -235   -223   -259   -113     -7 
   -93   -196   -249   -209   -278   -221   -252   -272   -194   -240   -237   -247    364   -232   -208   -200   -195   -218   -272   -314 
   -69    -79   -333   -282   -183   -293   -293     89   -279    -93    -95   -308   -330   -333   -257   -302   -141    361   -236   -280 
--------------------------------------------------------------------------------

--------------------------------------------------------------------------------
	Motif 19 position-specific probability matrix
--------------------------------------------------------------------------------
letter-probability matrix: alength= 20 w= 80 nsites= 2 E= 2.2e-024 
 0.000000  0.000000  0.000000  0.000000  0.000000  0.000000  0.000000  0.000000  0.000000  0.000000  0.000000  0.000000  0.000000  0.000000  1.000000  0.000000  0.000000  0.000000  0.000000  0.000000 
 0.000000  0.000000  0.000000  1.000000  0.000000  0.000000  0.000000  0.000000  0.000000  0.000000  0.000000  0.000000  0.000000  0.000000  0.000000  0.000000  0.000000  0.000000  0.000000  0.000000 
 0.000000  0.000000  0.000000  0.000000  1.000000  0.000000  0.000000  0.000000  0.000000  0.000000  0.000000  0.000000  0.000000  0.000000  0.000000  0.000000  0.000000  0.000000  0.000000  0.000000 
 0.000000  0.000000  0.000000  0.000000  0.000000  0.000000  0.000000  0.000000  0.000000  1.000000  0.000000  0.000000  0.000000  0.000000  0.000000  0.000000  0.000000  0.000000  0.000000  0.000000 
 0.000000  0.000000  0.000000  0.000000  0.000000  0.000000  0.000000  0.000000  1.000000  0.000000  0.000000  0.000000  0.000000  0.000000  0.000000  0.000000  0.000000  0.000000  0.000000  0.000000 
 0.000000  0.000000  0.000000  0.000000  0.000000  0.000000  0.000000  0.000000  0.000000  0.000000  0.000000  0.000000  0.000000  0.000000  1.000000  0.000000  0.000000  0.000000  0.000000  0.000000 
 0.000000  0.000000  0.000000  1.000000  0.000000  0.000000  0.000000  0.000000  0.000000  0.000000  0.000000  0.000000  0.000000  0.000000  0.000000  0.000000  0.000000  0.000000  0.000000  0.000000 
 0.000000  0.000000  0.000000  0.000000  0.000000  0.000000  0.000000  0.000000  0.000000  0.000000  0.000000  1.000000  0.000000  0.000000  0.000000  0.000000  0.000000  0.000000  0.000000  0.000000 
 0.000000  0.000000  0.000000  0.000000  0.000000  0.000000  0.000000  0.000000  0.000000  0.000000  0.000000  0.000000  0.000000  0.000000  0.000000  1.000000  0.000000  0.000000  0.000000  0.000000 
 0.000000  0.000000  0.000000  0.000000  0.000000  0.000000  0.000000  0.000000  0.000000  0.000000  0.000000  0.000000  0.000000  0.000000  1.000000  0.000000  0.000000  0.000000  0.000000  0.000000 
 0.000000  0.000000  0.000000  0.000000  0.000000  1.000000  0.000000  0.000000  0.000000  0.000000  0.000000  0.000000  0.000000  0.000000  0.000000  0.000000  0.000000  0.000000  0.000000  0.000000 
 0.000000  0.000000  0.000000  0.000000  0.000000  0.000000  0.000000  0.000000  0.000000  0.000000  0.000000  0.000000  0.000000  0.000000  0.000000  1.000000  0.000000  0.000000  0.000000  0.000000 
 0.000000  0.000000  0.000000  0.000000  0.000000  0.000000  0.000000  0.000000  0.000000  0.000000  0.000000  0.000000  0.000000  0.000000  1.000000  0.000000  0.000000  0.000000  0.000000  0.000000 
 0.000000  0.000000  0.000000  0.000000  1.000000  0.000000  0.000000  0.000000  0.000000  0.000000  0.000000  0.000000  0.000000  0.000000  0.000000  0.000000  0.000000  0.000000  0.000000  0.000000 
 0.000000  0.000000  0.000000  0.000000  0.000000  0.000000  0.000000  0.000000  0.000000  0.000000  0.000000  0.000000  0.000000  0.000000  0.000000  1.000000  0.000000  0.000000  0.000000  0.000000 
 0.000000  0.000000  0.000000  0.000000  0.000000  0.000000  0.000000  1.000000  0.000000  0.000000  0.000000  0.000000  0.000000  0.000000  0.000000  0.000000  0.000000  0.000000  0.000000  0.000000 
 0.000000  0.000000  1.000000  0.000000  0.000000  0.000000  0.000000  0.000000  0.000000  0.000000  0.000000  0.000000  0.000000  0.000000  0.000000  0.000000  0.000000  0.000000  0.000000  0.000000 
 0.000000  0.000000  0.000000  0.000000  0.000000  1.000000  0.000000  0.000000  0.000000  0.000000  0.000000  0.000000  0.000000  0.000000  0.000000  0.000000  0.000000  0.000000  0.000000  0.000000 
 1.000000  0.000000  0.000000  0.000000  0.000000  0.000000  0.000000  0.000000  0.000000  0.000000  0.000000  0.000000  0.000000  0.000000  0.000000  0.000000  0.000000  0.000000  0.000000  0.000000 
 0.000000  0.000000  0.000000  0.000000  0.000000  0.000000  0.000000  0.000000  0.000000  0.000000  0.000000  0.000000  0.000000  0.000000  0.000000  1.000000  0.000000  0.000000  0.000000  0.000000 
 0.000000  0.000000  0.000000  0.000000  0.000000  0.000000  0.000000  0.000000  0.000000  1.000000  0.000000  0.000000  0.000000  0.000000  0.000000  0.000000  0.000000  0.000000  0.000000  0.000000 
 0.000000  0.000000  0.000000  0.000000  0.000000  0.000000  1.000000  0.000000  0.000000  0.000000  0.000000  0.000000  0.000000  0.000000  0.000000  0.000000  0.000000  0.000000  0.000000  0.000000 
 1.000000  0.000000  0.000000  0.000000  0.000000  0.000000  0.000000  0.000000  0.000000  0.000000  0.000000  0.000000  0.000000  0.000000  0.000000  0.000000  0.000000  0.000000  0.000000  0.000000 
 0.000000  0.000000  0.000000  0.000000  0.000000  0.000000  0.000000  0.000000  0.000000  0.000000  0.000000  0.000000  0.000000  0.000000  0.000000  0.000000  0.000000  1.000000  0.000000  0.000000 
 0.000000  0.000000  0.000000  0.000000  0.000000  0.000000  0.000000  0.000000  0.000000  0.000000  0.000000  0.000000  0.000000  0.000000  0.000000  1.000000  0.000000  0.000000  0.000000  0.000000 
 0.000000  0.000000  0.000000  0.000000  0.000000  0.000000  0.000000  0.000000  0.000000  0.000000  0.000000  0.000000  1.000000  0.000000  0.000000  0.000000  0.000000  0.000000  0.000000  0.000000 
 0.000000  0.000000  0.000000  0.000000  0.000000  0.000000  0.000000  0.000000  0.000000  0.000000  0.000000  0.000000  0.000000  0.000000  0.000000  0.000000  1.000000  0.000000  0.000000  0.000000 
 0.000000  0.000000  0.000000  0.000000  0.000000  0.000000  0.000000  0.000000  0.000000  0.000000  0.000000  0.000000  0.000000  0.000000  0.000000  1.000000  0.000000  0.000000  0.000000  0.000000 
 0.000000  0.000000  0.000000  0.000000  0.000000  0.000000  0.000000  0.000000  0.000000  0.000000  0.000000  0.000000  0.000000  0.000000  0.000000  1.000000  0.000000  0.000000  0.000000  0.000000 
 0.000000  0.000000  0.000000  0.000000  0.000000  0.000000  0.000000  0.000000  0.000000  0.000000  0.000000  0.000000  0.000000  0.000000  0.000000  1.000000  0.000000  0.000000  0.000000  0.000000 
 0.000000  0.000000  0.000000  0.000000  0.000000  0.000000  0.000000  1.000000  0.000000  0.000000  0.000000  0.000000  0.000000  0.000000  0.000000  0.000000  0.000000  0.000000  0.000000  0.000000 
 0.000000  0.000000  0.000000  0.000000  0.000000  0.000000  0.000000  0.000000  0.000000  0.000000  0.000000  0.000000  0.000000  0.000000  0.000000  1.000000  0.000000  0.000000  0.000000  0.000000 
 0.000000  0.000000  0.000000  0.000000  0.000000  0.000000  0.000000  1.000000  0.000000  0.000000  0.000000  0.000000  0.000000  0.000000  0.000000  0.000000  0.000000  0.000000  0.000000  0.000000 
 0.000000  0.000000  0.000000  0.000000  0.000000  0.000000  0.000000  0.000000  0.000000  0.000000  0.000000  1.000000  0.000000  0.000000  0.000000  0.000000  0.000000  0.000000  0.000000  0.000000 
 0.000000  0.000000  0.000000  0.000000  0.000000  0.000000  0.000000  0.000000  0.000000  0.000000  0.000000  0.000000  0.000000  0.000000  0.000000  1.000000  0.000000  0.000000  0.000000  0.000000 
 0.000000  0.000000  0.000000  0.000000  0.000000  0.000000  0.000000  0.000000  0.000000  0.000000  0.000000  0.000000  1.000000  0.000000  0.000000  0.000000  0.000000  0.000000  0.000000  0.000000 
 0.000000  1.000000  0.000000  0.000000  0.000000  0.000000  0.000000  0.000000  0.000000  0.000000  0.000000  0.000000  0.000000  0.000000  0.000000  0.000000  0.000000  0.000000  0.000000  0.000000 
 0.000000  0.000000  0.000000  0.000000  0.000000  0.000000  1.000000  0.000000  0.000000  0.000000  0.000000  0.000000  0.000000  0.000000  0.000000  0.000000  0.000000  0.000000  0.000000  0.000000 
 0.000000  0.000000  0.000000  0.000000  0.000000  0.000000  0.000000  0.000000  0.000000  0.000000  0.000000  0.000000  1.000000  0.000000  0.000000  0.000000  0.000000  0.000000  0.000000  0.000000 
 0.000000  0.000000  0.000000  0.000000  0.000000  0.000000  0.000000  0.000000  0.000000  0.000000  0.000000  0.000000  0.000000  0.000000  0.000000  0.000000  1.000000  0.000000  0.000000  0.000000 
 0.000000  0.000000  0.000000  0.000000  0.000000  0.000000  0.000000  0.000000  0.000000  0.000000  0.000000  1.000000  0.000000  0.000000  0.000000  0.000000  0.000000  0.000000  0.000000  0.000000 
 0.000000  0.000000  0.000000  0.000000  0.000000  0.000000  0.000000  0.000000  0.000000  1.000000  0.000000  0.000000  0.000000  0.000000  0.000000  0.000000  0.000000  0.000000  0.000000  0.000000 
 0.000000  0.000000  0.000000  0.000000  0.000000  0.000000  0.000000  0.000000  0.000000  0.000000  0.000000  0.000000  0.000000  1.000000  0.000000  0.000000  0.000000  0.000000  0.000000  0.000000 
 0.000000  0.000000  0.000000  0.000000  0.000000  0.000000  0.000000  0.000000  0.000000  0.000000  0.000000  0.000000  0.000000  0.000000  0.000000  1.000000  0.000000  0.000000  0.000000  0.000000 
 0.000000  0.000000  0.000000  0.000000  0.000000  0.000000  0.000000  0.000000  0.000000  0.000000  0.000000  1.000000  0.000000  0.000000  0.000000  0.000000  0.000000  0.000000  0.000000  0.000000 
 0.000000  0.000000  0.000000  0.000000  0.000000  0.000000  0.000000  1.000000  0.000000  0.000000  0.000000  0.000000  0.000000  0.000000  0.000000  0.000000  0.000000  0.000000  0.000000  0.000000 
 0.000000  0.000000  0.000000  0.000000  1.000000  0.000000  0.000000  0.000000  0.000000  0.000000  0.000000  0.000000  0.000000  0.000000  0.000000  0.000000  0.000000  0.000000  0.000000  0.000000 
 0.000000  0.000000  0.000000  0.000000  0.000000  0.000000  0.000000  0.000000  0.000000  0.000000  0.000000  0.000000  0.000000  0.000000  0.000000  0.000000  0.000000  0.000000  0.000000  1.000000 
 0.000000  0.000000  1.000000  0.000000  0.000000  0.000000  0.000000  0.000000  0.000000  0.000000  0.000000  0.000000  0.000000  0.000000  0.000000  0.000000  0.000000  0.000000  0.000000  0.000000 
 0.000000  0.000000  0.000000  0.000000  0.000000  0.000000  0.000000  0.000000  0.000000  0.000000  0.000000  0.000000  0.000000  0.000000  0.000000  1.000000  0.000000  0.000000  0.000000  0.000000 
 1.000000  0.000000  0.000000  0.000000  0.000000  0.000000  0.000000  0.000000  0.000000  0.000000  0.000000  0.000000  0.000000  0.000000  0.000000  0.000000  0.000000  0.000000  0.000000  0.000000 
 0.000000  0.000000  0.000000  0.000000  0.000000  0.000000  0.000000  0.000000  0.000000  0.000000  0.000000  0.000000  0.000000  0.000000  0.000000  0.000000  0.000000  0.000000  0.000000  1.000000 
 0.000000  0.000000  0.000000  0.000000  0.000000  0.000000  1.000000  0.000000  0.000000  0.000000  0.000000  0.000000  0.000000  0.000000  0.000000  0.000000  0.000000  0.000000  0.000000  0.000000 
 0.000000  0.000000  0.000000  0.000000  0.000000  1.000000  0.000000  0.000000  0.000000  0.000000  0.000000  0.000000  0.000000  0.000000  0.000000  0.000000  0.000000  0.000000  0.000000  0.000000 
 0.000000  0.000000  0.000000  0.000000  0.000000  0.000000  0.000000  0.000000  0.000000  0.000000  0.000000  0.000000  0.000000  0.000000  0.000000  1.000000  0.000000  0.000000  0.000000  0.000000 
 0.000000  0.000000  0.000000  0.000000  0.000000  0.000000  0.000000  0.000000  0.000000  1.000000  0.000000  0.000000  0.000000  0.000000  0.000000  0.000000  0.000000  0.000000  0.000000  0.000000 
 0.000000  0.000000  0.000000  0.000000  0.000000  0.000000  0.000000  0.000000  0.000000  0.000000  0.000000  0.000000  0.000000  0.000000  0.000000  1.000000  0.000000  0.000000  0.000000  0.000000 
 0.000000  0.000000  0.000000  0.000000  0.000000  0.000000  0.000000  0.000000  0.000000  0.000000  0.000000  0.000000  0.000000  0.000000  0.000000  0.000000  1.000000  0.000000  0.000000  0.000000 
 0.000000  0.000000  0.000000  0.000000  0.000000  0.000000  0.000000  0.000000  0.000000  0.000000  0.000000  0.000000  0.000000  0.000000  0.000000  1.000000  0.000000  0.000000  0.000000  0.000000 
 0.000000  0.000000  0.000000  0.000000  0.000000  0.000000  0.000000  0.000000  0.000000  0.000000  0.000000  0.000000  0.000000  0.000000  1.000000  0.000000  0.000000  0.000000  0.000000  0.000000 
 0.000000  0.000000  0.000000  1.000000  0.000000  0.000000  0.000000  0.000000  0.000000  0.000000  0.000000  0.000000  0.000000  0.000000  0.000000  0.000000  0.000000  0.000000  0.000000  0.000000 
 0.000000  0.000000  0.000000  0.000000  0.000000  0.000000  0.000000  0.000000  0.000000  0.000000  0.000000  1.000000  0.000000  0.000000  0.000000  0.000000  0.000000  0.000000  0.000000  0.000000 
 0.000000  0.000000  0.000000  0.000000  0.000000  0.000000  0.000000  0.000000  0.000000  0.000000  0.000000  0.000000  0.000000  0.000000  0.000000  1.000000  0.000000  0.000000  0.000000  0.000000 
 0.000000  0.000000  0.000000  0.000000  0.000000  0.000000  0.000000  0.000000  0.000000  0.000000  0.000000  0.000000  0.000000  0.000000  1.000000  0.000000  0.000000  0.000000  0.000000  0.000000 
 0.000000  0.000000  0.000000  0.000000  0.000000  0.000000  0.000000  0.000000  0.000000  0.000000  0.000000  0.000000  1.000000  0.000000  0.000000  0.000000  0.000000  0.000000  0.000000  0.000000 
 0.000000  1.000000  0.000000  0.000000  0.000000  0.000000  0.000000  0.000000  0.000000  0.000000  0.000000  0.000000  0.000000  0.000000  0.000000  0.000000  0.000000  0.000000  0.000000  0.000000 
 0.000000  0.000000  0.000000  0.000000  0.000000  0.000000  0.000000  0.000000  0.000000  0.000000  0.000000  0.000000  0.000000  0.000000  0.000000  1.000000  0.000000  0.000000  0.000000  0.000000 
 0.000000  0.000000  0.000000  1.000000  0.000000  0.000000  0.000000  0.000000  0.000000  0.000000  0.000000  0.000000  0.000000  0.000000  0.000000  0.000000  0.000000  0.000000  0.000000  0.000000 
 0.000000  0.000000  0.000000  0.000000  0.000000  0.000000  0.000000  0.000000  0.000000  0.000000  0.000000  0.000000  0.000000  0.000000  0.000000  0.000000  0.000000  1.000000  0.000000  0.000000 
 0.000000  0.000000  0.000000  0.000000  0.000000  0.000000  0.000000  0.000000  0.000000  1.000000  0.000000  0.000000  0.000000  0.000000  0.000000  0.000000  0.000000  0.000000  0.000000  0.000000 
 0.000000  0.000000  0.000000  0.000000  0.000000  1.000000  0.000000  0.000000  0.000000  0.000000  0.000000  0.000000  0.000000  0.000000  0.000000  0.000000  0.000000  0.000000  0.000000  0.000000 
 0.000000  0.000000  1.000000  0.000000  0.000000  0.000000  0.000000  0.000000  0.000000  0.000000  0.000000  0.000000  0.000000  0.000000  0.000000  0.000000  0.000000  0.000000  0.000000  0.000000 
 0.000000  0.000000  0.000000  0.000000  0.000000  0.000000  0.000000  0.000000  1.000000  0.000000  0.000000  0.000000  0.000000  0.000000  0.000000  0.000000  0.000000  0.000000  0.000000  0.000000 
 1.000000  0.000000  0.000000  0.000000  0.000000  0.000000  0.000000  0.000000  0.000000  0.000000  0.000000  0.000000  0.000000  0.000000  0.000000  0.000000  0.000000  0.000000  0.000000  0.000000 
 0.000000  0.000000  0.000000  0.000000  0.000000  0.000000  0.000000  0.000000  0.000000  0.000000  0.000000  0.000000  0.000000  0.000000  0.000000  0.000000  1.000000  0.000000  0.000000  0.000000 
 0.000000  0.000000  0.000000  0.000000  0.000000  0.000000  0.000000  0.000000  0.000000  1.000000  0.000000  0.000000  0.000000  0.000000  0.000000  0.000000  0.000000  0.000000  0.000000  0.000000 
 0.000000  0.000000  0.000000  0.000000  0.000000  0.000000  0.000000  0.000000  1.000000  0.000000  0.000000  0.000000  0.000000  0.000000  0.000000  0.000000  0.000000  0.000000  0.000000  0.000000 
 0.000000  0.000000  0.000000  0.000000  0.000000  0.000000  1.000000  0.000000  0.000000  0.000000  0.000000  0.000000  0.000000  0.000000  0.000000  0.000000  0.000000  0.000000  0.000000  0.000000 
 0.000000  0.000000  0.000000  0.000000  0.000000  0.000000  0.000000  0.000000  0.000000  0.000000  0.000000  0.000000  1.000000  0.000000  0.000000  0.000000  0.000000  0.000000  0.000000  0.000000 
 0.000000  0.000000  0.000000  0.000000  0.000000  0.000000  0.000000  0.000000  0.000000  0.000000  0.000000  0.000000  0.000000  0.000000  0.000000  0.000000  0.000000  1.000000  0.000000  0.000000 
--------------------------------------------------------------------------------

--------------------------------------------------------------------------------
	Motif 19 regular expression
--------------------------------------------------------------------------------
REFLKRENSRGSRFSIDGASLHAVSPTSSSISINSPCHPTNLQSNIFYDSAYHGSLSTSRENSRPCSEVLGDKATLKHPV
--------------------------------------------------------------------------------


Time 3927.28 secs.

********************************************************************************


********************************************************************************
MOTIF 20	width =   80   sites =   2   llr = 441   E-value = 7.5e-020
********************************************************************************
--------------------------------------------------------------------------------
	Motif 20 Description
--------------------------------------------------------------------------------
Simplified        A  ::::::::::::::::::::5:::5:::::::::::::::::::::::::::::::::::::::::::5:::::::::::
pos.-specific     C  ::::::::::::::::::::::::::::::::::::::::::::::::::::::::::::::::::::::::::::::::
probability       D  :::::::::::::::::::::::::::::::::::::::::::::aa:::5:5::::::::a::::::::::::::::::
matrix            E  :::::::::::::::::::::::::::::::::a::a::::a::::::::::::::::::::::::::::::::::::::
                  F  :::::::a:::::a:::::::a::::a:::::a:::::::::::::::::::::::::::::::a:::::::::::::::
                  G  ::::::::::::::::::::5:::::::::::::5::a::a:::::::a:::5:::::::::::::::::::::::::::
                  H  :a:::5::5:::::a:a::::::::a::a::::::::::::::::::::::::::55a:::::::5::::5::::::::a
                  I  ::5::::::::::::::::::::::::::::::::5:::5::::5:::::::::::::::::::::::::::::::::::
                  K  ::::::::::::::::::::::::::::::::::::::::::::::::::::::::::::::::::::::::::::::::
                  L  :::::::::::::::::::::::::::::::::::::::::::::::::5:::5::::::::a5:::::5::::::::5:
                  M  ::5::::::::::::a:::::::::::::::::::5:::::::::::a:5:a:5:::::::::5:::::5:::a::::5:
                  N  :::::::::a:a::::::::::::::::::::::::::::::::::::::::::::::::::::::::5::5::::::::
                  P  ::::a:::::::a:::::::::aa::::::a:::::::a::::a::::::::::55::::5:::::a5::5::::aaa::
                  Q  a::a:5a:5::::::::aaa::::5::::a::::::::::::::::::::::::5:5:a:::::::::::::::5:::::
                  R  :::::::::::::::::::::::::::::::::::::::::::::::::::::::::::::::::5::::::::5:::::
                  S  :::::::::::::::::::::::::::5:::a::5:::::::a:::::::5::::::::a5::::::5::::5:::::::
                  T  :::::::::::::::::::::::::::5:::::::::::::::::::::::::::::::::::::::::::55:::::::
                  V  ::::::::::a::::::::::::::::::::::::::::5::::5:::::::::::::::::::::::::::::::::::
                  W  ::::::::::::::::::::::::::::::::::::::::::::::::::::::::::::::::::::::::::::::::
                  Y  ::::::::::::::::::::::::::::::::::::::::::::::::::::::::::::::::::::::::::::::::

         bits    6.9                                                                                 
                 6.2                                                                                 
                 5.5                *                               *   *                     *      
                 4.8  *     *     ****    *   ** *   *              *   *     *      *        *     *
Relative         4.1 ***** ** *********** *** ** *** ** **** ** * ****  *     **  *  * *      * *** *
Entropy          3.4 ******************** *** ** ****** *************** *** ***** ****** **** *******
(318.2 bits)     2.8 ********************************************************************************
                 2.1 ********************************************************************************
                 1.4 ********************************************************************************
                 0.7 ********************************************************************************
                 0.0 --------------------------------------------------------------------------------

Multilevel           QHIQPHQFHNVNPFHMHQQQAFPPAHFSHQPSFEGIEGPIGESPIDDMGLDMDLPHHHQSPDLLFHPPALHNSMQPPPLH
consensus              M  Q  Q           G   Q  T      SM   V    V    MS GMQPQ   S  M R SNMPTT R   M 
sequence                                                                                             
                                                                                                     
                                                                                                     
--------------------------------------------------------------------------------

--------------------------------------------------------------------------------
	Motif 20 sites sorted by position p-value
--------------------------------------------------------------------------------
Sequence name             Start   P-value                                                  Site                                    
-------------             ----- ---------            --------------------------------------------------------------------------------
MygLSFL                     167  2.35e-96 TAFHFQAALP QHIQPQQFHNVNPFHMHQQQGFPPQHFSHQPSFEGMEGPIGESPVDDMGMSMDMQHHHQSSDLMFHPSAMHTSMQPPPMH PSAEKFRYHA
MyfLSFL                     236  1.28e-94 PFDAFHAHLP QHMQPHQFQNVNPFHMHQQQAFPPAHFTHQPSFESIEGPVGESPIDDMGLDMGLPPQHQSPDLLFRPPNLPNTMRPPPLH PSAEKFRYHV
--------------------------------------------------------------------------------

--------------------------------------------------------------------------------
	Motif 20 block diagrams
--------------------------------------------------------------------------------
SEQUENCE NAME            POSITION P-VALUE  MOTIF DIAGRAM
-------------            ----------------  -------------
MygLSFL                           2.4e-96  166_[20]_569
MyfLSFL                           1.3e-94  235_[20]_561
--------------------------------------------------------------------------------

--------------------------------------------------------------------------------
	Motif 20 in BLOCKS format
--------------------------------------------------------------------------------
BL   MOTIF 20 width=80 seqs=2
MygLSFL                  (  167) QHIQPQQFHNVNPFHMHQQQGFPPQHFSHQPSFEGMEGPIGESPVDDMGMSMDMQHHHQSSDLMFHPSAMHTSMQPPPMH  1 
MyfLSFL                  (  236) QHMQPHQFQNVNPFHMHQQQAFPPAHFTHQPSFESIEGPVGESPIDDMGLDMGLPPQHQSPDLLFRPPNLPNTMRPPPLH  1 
//

--------------------------------------------------------------------------------

--------------------------------------------------------------------------------
	Motif 20 position-specific scoring matrix
--------------------------------------------------------------------------------
log-odds matrix: alength= 20 w= 80 n= 14567 bayes= 12.8302 E= 7.5e-020 
  -199   -220   -274    -75   -329   -310    -35   -303   -171   -219   -128   -194   -309    378   -136   -280   -251   -277   -198   -308 
  -240   -181   -201   -214   -143   -251    453   -310   -216   -233   -183    -56   -316    -61   -106   -235   -223   -259   -113     -7 
  -182   -132   -375   -328   -102   -330   -319    281   -288     43    369   -306   -385   -313   -291   -318   -197     85   -158   -200 
  -199   -220   -274    -75   -329   -310    -35   -303   -171   -219   -128   -194   -309    378   -136   -280   -251   -277   -198   -308 
   -93   -196   -249   -209   -278   -221   -252   -272   -194   -240   -237   -247    364   -232   -208   -200   -195   -218   -272   -314 
  -184   -192   -202    -91   -223   -260    308   -286   -129   -211   -132    -88   -288    306    -78   -228   -207   -244   -146   -106 
  -199   -220   -274    -75   -329   -310    -35   -303   -171   -219   -128   -194   -309    378   -136   -280   -251   -277   -198   -308 
  -283   -159   -414   -390    452   -381   -322   -187   -388   -104   -147   -378   -402   -432   -384   -345   -361   -203    -63      3 
  -184   -192   -202    -91   -223   -260    308   -286   -129   -211   -132    -88   -288    306    -78   -228   -207   -244   -146   -106 
  -279   -233   -154   -284   -313   -243   -104   -288   -234   -345   -283    411   -367   -258   -262   -189   -221   -306   -228   -289 
   -69    -79   -333   -282   -183   -293   -293     89   -279    -93    -95   -308   -330   -333   -257   -302   -141    361   -236   -280 
  -279   -233   -154   -284   -313   -243   -104   -288   -234   -345   -283    411   -367   -258   -262   -189   -221   -306   -228   -289 
   -93   -196   -249   -209   -278   -221   -252   -272   -194   -240   -237   -247    364   -232   -208   -200   -195   -218   -272   -314 
  -283   -159   -414   -390    452   -381   -322   -187   -388   -104   -147   -378   -402   -432   -384   -345   -361   -203    -63      3 
  -240   -181   -201   -214   -143   -251    453   -310   -216   -233   -183    -56   -316    -61   -106   -235   -223   -259   -113     -7 
  -365   -271   -492   -463   -300   -441   -447   -201   -418   -142    534   -449   -496   -460   -443   -460   -383   -241   -228   -297 
  -240   -181   -201   -214   -143   -251    453   -310   -216   -233   -183    -56   -316    -61   -106   -235   -223   -259   -113     -7 
  -199   -220   -274    -75   -329   -310    -35   -303   -171   -219   -128   -194   -309    378   -136   -280   -251   -277   -198   -308
[truncated: 32,576 more chars]
